# Supplementary material for: Targeted mutagenesis of ∆5 and ∆6 fatty acyl desaturases induce dysregulation of lipid metabolism in Atlantic salmon (Salmo salar)
Source: BMC Genomics. 2020 Nov 19;21:805. doi: 10.1186/s12864-020-07218-1 (PMC7678299; doi:10.1186/s12864-020-07218-1)
Supplement: Supplementary file 1 — (XLSX 608 kb) [file 12864_2020_7218_MOESM1_ESM.xlsx]

## Sheet: D56_KO
NCBI_Gene_ID	Gene_Name	product	Low_56_FC	low_56_FDR	High_56_FC	High_56_FDR
100136383	fadsd5	delta-5 fatty acyl desaturase	-2.42149582194967	1.54676427948488e-07	-3.1367208659138	4.57894243048804e-13
106574312	LOC106574312	1-acyl-sn-glycerol-3-phosphate acyltransferase gamma-like	0.93525980053295	2.36300263164346e-05	NA	NA
106606632	LOC106606632	sterol regulatory element-binding protein 1-like	1.01833032526133	3.20889733283652e-05	NA	NA
106580110	acacb	acetyl-CoA carboxylase beta	-1.0475939910464	6.01271917457408e-05	-0.67152129993157	0.0476457222492005
106606621	LOC106606621	sterol regulatory element-binding protein 1-like	1.02903907579418	0.00115708668735237	NA	NA
106613839	LOC106613839	long-chain-fatty-acid--CoA ligase ACSBG2-like	1.15380572239446	0.00213024157392018	NA	NA
100502556	srebf1	sterol regulatory element binding transcription factor 1	0.908297803261051	0.00398660403390463	NA	NA
106604299	LOC106604299	long-chain-fatty-acid--CoA ligase 4-like	0.784461095427827	0.00627876887683078	NA	NA
106605645	LOC106605645	aldehyde dehydrogenase%2C mitochondrial-like	-1.97470671297965	0.0082721051276774	NA	NA
100195109	plcc	1-acyl-sn-glycerol-3-phosphate acyltransferase gamma	0.564698454759987	0.0138918953232974	NA	NA
106603377	LOC106603377	long-chain-fatty-acid--CoA ligase 4-like	0.883603087740248	0.0253999692019999	NA	NA
100136441	fadsd6	delta-6 fatty acyl desaturase	-1.4189065294746	0.0329136022565438	-2.27165467458606	6.54483248699635e-06
106590783	LOC106590783	ATP-binding cassette sub-family D member 1-like	0.645418551767022	0.0353349397533462	0.698220013377055	0.0197569463529635
106561949	LOC106561949	diacylglycerol kinase zeta-like	-0.850175903804527	0.0455248603498969	NA	NA
106600920	LOC106600920	lysophosphatidic acid receptor 2-like	NA	NA	-1.09543631303865	3.15824766191557e-08
100329172	d6fadc	delta-6 fatty acyl desaturase-like	NA	NA	-2.27223006780314	3.0875110054754e-07
100195687	lpp2	Lipid phosphate phosphohydrolase 2	NA	NA	-1.13712244929251	0.0187996762606526
106600951	LOC106600951	ferritin%2C middle subunit	1.30612125399175	7.81259049474067e-08	1.23975299299986	2.88724077110752e-07
106606432	LOC106606432	metalloproteinase inhibitor 2-like	1.51889621087866	3.07791758693692e-07	NA	NA
106612265	LOC106612265	TSC22 domain family protein 3-like	1.05318139941908	4.63885448460224e-05	NA	NA
106584629	LOC106584629	40S ribosomal protein S13-like	1.51754039262776	7.25194264995552e-05	NA	NA
106598663	NA	NA	-6.80288453101946	9.20667698516759e-05	-6.40417002744732	0.00025883736448164
106591291	LOC106591291	deoxynucleoside triphosphate triphosphohydrolase SAMHD1-like	-3.21355149398744	0.000119161640622214	NA	NA
106593439	LOC106593439	deoxynucleoside triphosphate triphosphohydrolase SAMHD1-like	-3.31055791247345	0.000134574734366881	NA	NA
106609549	LOC106609549	selenoprotein O-like	1.87935364806466	0.000631400223630307	NA	NA
106584586	LOC106584586	harmonin-like	2.21746781509498	0.00115708668735237	NA	NA
106569170	LOC106569170	desmocollin-2-like	0.795478752485106	0.00115708668735237	NA	NA
106570835	LOC106570835	perforin-1-like	-1.21431300962457	0.00115708668735237	NA	NA
106588498	LOC106588498	protein NLRC3-like	-5.23843470669775	0.00115708668735237	NA	NA
106591783	NA	NA	-0.998524145312114	0.0011628515430716	NA	NA
106567028	LOC106567028	neural cell adhesion molecule L1-like	-7.050973069686	0.00121641206995066	-7.92187466791601	0.000270015987881105
106600680	NA	NA	-1.28541196668193	0.00159845055834868	NA	NA
106586771	nck2	NCK adaptor protein 2	-1.51680766388462	0.00207218427032659	NA	NA
106578750	ism1	isthmin 1%2C angiogenesis inhibitor	-1.01107860342758	0.00213024157392018	NA	NA
106565244	LOC106565244	Krueppel-like factor 15	0.962986207185519	0.00213024157392018	NA	NA
106580109	foxn4	forkhead box N4	-1.28529407174028	0.00213024157392018	-1.13140804080991	0.0117426491460485
106613559	LOC106613559	PDZK1-interacting protein 1-like	3.67505641641402	0.00216135763477286	NA	NA
106608589	LOC106608589	reticulon-3-like	-1.342833323583	0.00217339669123764	NA	NA
106613614	LOC106613614	mediator of RNA polymerase II transcription subunit 16-like	0.642372009842838	0.00242000648262019	NA	NA
106600675	ccdc137	coiled-coil domain containing 137	0.862419487633517	0.00319290286607292	NA	NA
100196044	us420	15.5 kDa protein	-1.14086788973312	0.00319290286607292	NA	NA
106576739	LOC106576739	transient receptor potential cation channel subfamily A member 1-like	-1.77471535373433	0.00362294063157021	NA	NA
106605951	LOC106605951	mucin-20-like	-1.30834950942207	0.00362294063157021	NA	NA
100306836	fam3a	family with sequence similarity 3%2C member A	-0.92816164991648	0.00398660403390463	-0.954174419960654	0.00516153132485896
106605575	LOC106605575	N(4)-(Beta-N-acetylglucosaminyl)-L-asparaginase-like	-1.28802774898401	0.00412937458515716	NA	NA
106600984	LOC106600984	ADP-ribosylation factor-like protein 5B	0.975827396894674	0.00432649208648757	NA	NA
106588492	LOC106588492	PR domain zinc finger protein 1-like	1.86759492612301	0.00451010693536276	NA	NA
106603753	LOC106603753	protein NLRC3-like	-2.00884302405944	0.00474577673202463	NA	NA
106588140	LOC106588140	aquaporin-3-like	-1.01430378082689	0.00506487662281764	NA	NA
106577654	LOC106577654	uncharacterized LOC106577654	1.87826994237442	0.00608132385116607	NA	NA
106581982	LOC106581982	UDP-glucuronic acid decarboxylase 1-like	2.47167560633915	0.00608132385116607	2.39414910400353	0.0118377596124477
106563272	LOC106563272	regulator of G-protein signaling 3-like	1.00458435866957	0.00661101417561131	NA	NA
106604151	NA	NA	-3.44113704144967	0.00776395011954219	NA	NA
106588165	cssa27h1orf43	chromosome ssa27 open reading frame%2C human C1orf43	1.75736566395963	0.00906757910690404	NA	NA
100141317	fxyd5a	FXYD domain containing ion transport regulator 5a	-0.957436464457218	0.00906757910690404	NA	NA
106603014	LOC106603014	zinc finger protein 585A-like	-1.01677931984754	0.0106378292817073	NA	NA
106593326	LOC106593326	protein NLRC3-like	-2.93336536209657	0.0107540980887953	NA	NA
106611173	LOC106611173	ral GTPase-activating protein subunit alpha-1-like	-0.733597142565627	0.0119517209658478	NA	NA
106571647	st8sia4	ST8 alpha-N-acetyl-neuraminide alpha-2%2C8-sialyltransferase 4	0.930079445074434	0.0119517209658478	NA	NA
106583740	LOC106583740	stonustoxin subunit beta-like	-1.00145610960587	0.0122761236873618	-1.10802546130679	0.00343109662212013
106565406	LOC106565406	nuclear receptor subfamily 4 group A member 1-like	1.91360766890884	0.0130590900860999	NA	NA
100380506	rqcd1	RCD1 required for cell differentiation1 homolog (S. pombe)	-0.675770651910097	0.0130590900860999	NA	NA
106600567	LOC106600567	protein FAM102B-like	-0.862211266095944	0.0130590900860999	NA	NA
101448006	thex1	Histone mRNA 3-exonuclease 1	-1.11310214894316	0.0138918953232974	NA	NA
106579949	LOC106579949	citron Rho-interacting kinase-like	-1.50411234048242	0.0141911512852371	NA	NA
106594472	LOC106594472	serine hydroxymethyltransferase%2C cytosolic-like	-1.10287011243971	0.0146836183050897	NA	NA
106581956	LOC106581956	deoxyribonuclease-2-alpha-like	-1.08995212574327	0.0150015224092512	NA	NA
106582118	NA	NA	0.722979257556467	0.0161899573410802	NA	NA
106588124	NA	NA	0.757812671910696	0.0168107316517652	NA	NA
106571579	LOC106571579	E3 ubiquitin-protein ligase pellino homolog 2-like	-0.649683766775724	0.0168107316517652	NA	NA
106590211	tmem241	transmembrane protein 241	-1.11999809270879	0.0168107316517652	NA	NA
100196823	foxred1	FAD-dependent oxidoreductase domain containing 1	-0.722691120117961	0.0180086414124662	NA	NA
106603727	LOC106603727	ubiquitin carboxyl-terminal hydrolase 2-like	1.55974762104398	0.0191313127881142	NA	NA
106565240	LOC106565240	carbohydrate sulfotransferase 11-like	1.31598371046318	0.0199806642169855	1.25453875375962	0.0476457222492005
106595429	LOC106595429	cdc42-interacting protein 4 homolog	-1.11131603204164	0.0208325074456475	NA	NA
106563501	slc3a2	solute carrier family 3 (amino acid transporter heavy chain)%2C member 2	-2.32365743853029	0.0208325074456475	NA	NA
106568206	LOC106568206	cryptochrome-1-like	-0.767222997142681	0.0209780786505756	NA	NA
106610720	grhl1	grainyhead-like transcription factor 1	2.25993999626953	0.0215450182394625	NA	NA
106602682	LOC106602682	probable G-protein coupled receptor 83	-0.942785677323526	0.0228100482993317	NA	NA
106608090	LOC106608090	CLOCK-interacting pacemaker-like	0.872076443472653	0.0228100482993317	NA	NA
106560995	LOC106560995	protein phosphatase 1H-like	-1.59944619549602	0.0257197946171369	NA	NA
106603953	LOC106603953	carbonic anhydrase 4-like	-4.02615201889936	0.0290278560819807	NA	NA
106594441	LOC106594441	P17/29C-like protein DDB_G0287399	0.859189269877851	0.0308885542585019	NA	NA
106563771	LOC106563771	uncharacterized LOC106563771	-1.03321658232562	0.0308885542585019	NA	NA
106566870	LOC106566870	rho guanine nucleotide exchange factor 19-like	1.70060163126275	0.0309151680535451	NA	NA
106571619	LOC106571619	caspase recruitment domain-containing protein 8-like	-0.887321647205072	0.034655338066776	-0.949344842784893	0.0154884158798334
100196382	snx3	sorting nexin 3	0.803636503080348	0.034655338066776	NA	NA
106612297	LOC106612297	glutathione peroxidase 3-like	-1.78979690215751	0.034655338066776	NA	NA
106560549	cfhr5	complement factor H-related 5	2.86270889871642	0.0359046791281346	NA	NA
106594603	LOC106594603	protein FAM111A-like	-3.01895180761944	0.0361697721914589	NA	NA
100194767	pim1	pim-1 oncogene	-0.833848074521334	0.0377423874197267	NA	NA
106582025	LOC106582025	rho guanine nucleotide exchange factor 7-like	0.663499398179299	0.0378874995118728	NA	NA
106600630	LOC106600630	solute carrier family 26 member 6-like	-1.71773157032829	0.0381435825227546	-2.36645549009383	0.00343109662212013
106560562	LOC106560562	actin-related protein 2/3 complex subunit 5-like	-0.590202389261212	0.0381435825227546	NA	NA
106611113	LOC106611113	intron-binding protein aquarius-like	0.882600356653037	0.0381435825227546	NA	NA
106565564	LOC106565564	inositol hexakisphosphate kinase 2-like	0.782134625332309	0.0391257926011813	NA	NA
100306777	ox2g	OX-2 membrane glycoprotein	-1.84759031453749	0.0394384806590372	NA	NA
106610737	spata17	spermatogenesis associated 17	0.819516641066948	0.0417748814919184	NA	NA
106576046	LOC106576046	ras-related and estrogen-regulated growth inhibitor	1.06585849329549	0.0423797991616638	NA	NA
106577870	LOC106577870	basement membrane-specific heparan sulfate proteoglycan core protein-like	-2.37263584933548	0.0439303476889616	NA	NA
106600850	LOC106600850	pyruvate dehydrogenase (acetyl-transferring) kinase isozyme 2%2C mitochondrial-like	1.26004674249152	0.0446844707726363	NA	NA
106600921	LOC106600921	epoxide hydrolase 4-like	-2.49112798465573	0.0446844707726363	-6.64822355966214	7.15795403515339e-10
106587646	LOC106587646	tripartite motif-containing protein 16-like	-1.466045220128	0.0446844707726363	-1.79579370072573	0.00516153132485896
106566980	LOC106566980	Krueppel-like factor 15	0.790421831514438	0.0456045761960943	NA	NA
106564532	LOC106564532	nuclear factor interleukin-3-regulated protein-like	1.0925732360469	0.0457368678424483	NA	NA
106562560	LOC106562560	serine/threonine-protein kinase/endoribonuclease IRE1a-like	-0.746430747740572	0.0460859001219917	NA	NA
106566237	LOC106566237	5-aminolevulinate synthase%2C nonspecific%2C mitochondrial-like	0.83488822392986	0.0460859001219917	NA	NA
106607561	LOC106607561	rho-associated protein kinase 2-like	NA	NA	-4.34206611698417	6.54483248699635e-06
106574313	LOC106574313	alpha-1%2C6-mannosylglycoprotein 6-beta-N-acetylglucosaminyltransferase A-like	NA	NA	-2.71378245651345	5.33139514497633e-05
106611443	LOC106611443	son of sevenless homolog 2-like	NA	NA	0.87025166017016	5.39176186837992e-05
106607448	LOC106607448	mitochondrial dynamics protein MID51-like	NA	NA	0.997414933454111	0.000609574574785852
106584340	LOC106584340	leucine-rich repeat-containing protein 7-like	NA	NA	-1.46005527333699	0.00140135739149656
106570915	tmem175	transmembrane protein 175	NA	NA	0.835423930076073	0.00167033390685484
106586490	itm2b	integral membrane protein 2B	NA	NA	-0.741379237059266	0.00203635586626951
106573182	LOC106573182	protein bicaudal D homolog 1-like	NA	NA	1.27404683663866	0.00203635586626951
106606507	LOC106606507	transmembrane protein 100-like	NA	NA	1.40613369940372	0.00204876664834604
106610529	LOC106610529	interferon-induced very large GTPase 1-like	NA	NA	-0.908199330631976	0.00248554109932985
106586923	LOC106586923	receptor-type tyrosine-protein phosphatase-like N	NA	NA	-3.4732911273129	0.00248554109932985
106604982	LOC106604982	receptor-type tyrosine-protein phosphatase U-like	NA	NA	0.797366826360699	0.00272993231302009
100196284	tnni1	troponin I%2C slow skeletal muscle	NA	NA	11.1838428551625	0.00342006540895554
100196085	mettl10	methyltransferase like 10	NA	NA	-0.543334503171113	0.00343109662212013
106561022	ptprz1	protein tyrosine phosphatase%2C receptor-type%2C Z polypeptide 1	NA	NA	0.628728238864656	0.00343109662212013
106565230	LOC106565230	eukaryotic translation initiation factor 4B-like	NA	NA	0.505195353489908	0.00343109662212013
106587769	NA	NA	NA	NA	-0.993649199089576	0.00437946682092507
106588519	LOC106588519	transmembrane protein C9orf91 homolog	NA	NA	-0.81073427998308	0.00437946682092507
106595603	LOC106595603	uncharacterized protein C18orf19 homolog B-like	NA	NA	-1.469906165106	0.00560168627995438
106608200	galm	galactose mutarotase (aldose 1-epimerase)	NA	NA	0.54750889116152	0.00644732913161071
106580736	shkbp1	SH3KBP1 binding protein 1	NA	NA	0.559962160476622	0.00674221396929383
106581500	LOC106581500	ras-related protein Rap-2b	NA	NA	-0.901062566197492	0.00769076292566012
106587659	NA	NA	NA	NA	-0.622703160758289	0.0077932218735602
106603526	LOC106603526	protein BTG3-like	NA	NA	-1.85956701334432	0.00805241485199363
106613373	bckdha	branched chain keto acid dehydrogenase E1%2C alpha polypeptide	NA	NA	0.534642188634827	0.0117004812300934
106568078	LOC106568078	unconventional myosin-XVIIIa-like	NA	NA	1.33582746017772	0.011733182266249
106602535	LOC106602535	MAGUK p55 subfamily member 5-A-like	NA	NA	-0.559035302970644	0.0123270662692324
106604110	cdhr2	cadherin-related family member 2	NA	NA	-2.93689586113496	0.0136538125232079
106585405	ptrh1	peptidyl-tRNA hydrolase 1 homolog	NA	NA	-0.607865264331373	0.0136538125232079
106584911	LOC106584911	adipocyte enhancer-binding protein 1-like	NA	NA	-1.06977744384885	0.0136538125232079
106595604	LOC106595604	protocadherin-20-like	NA	NA	0.857152482248637	0.0143548343486588
106583735	LOC106583735	protein NLRC3-like	NA	NA	-1.31023280548203	0.0147997272054688
106571581	NA	NA	NA	NA	1.8957560667791	0.0147997272054688
106609442	LOC106609442	netrin-4-like	NA	NA	1.07959091868797	0.0147997272054688
106571050	LOC106571050	YLP motif-containing protein 1-like	NA	NA	0.567394097041596	0.0154884158798334
106590538	LOC106590538	lipocalin-like	NA	NA	-1.04825420075472	0.0154884158798334
106609034	LOC106609034	wiskott-Aldrich syndrome protein family member 3-like	NA	NA	1.55991260844294	0.0154884158798334
106611593	LOC106611593	TBC1 domain family member 9B-like	NA	NA	0.938767476617609	0.0162421587638285
106603500	ubc	ubiquitin C	NA	NA	-0.925552627782348	0.0171887219971257
106576190	LOC106576190	splicing factor 45-like	NA	NA	-0.743990085091206	0.0171887219971257
106601552	LOC106601552	branched-chain-amino-acid aminotransferase%2C cytosolic-like	NA	NA	-1.21476046755672	0.0174497128641756
106571278	LOC106571278	uncharacterized LOC106571278	NA	NA	-1.34232414346794	0.0183496076988771
106600901	LOC106600901	nuclear body protein SP140-like	NA	NA	-0.652268643251978	0.0191357422553364
106572558	LOC106572558	ceramide-1-phosphate transfer protein-like	NA	NA	-0.690995481357134	0.0222987343182888
106560836	LOC106560836	leucine-rich repeat-containing protein 16B-like	NA	NA	0.818619496967114	0.0226618383823261
106580752	LOC106580752	CAP-Gly domain-containing linker protein 3-like	NA	NA	-3.37608872187712	0.0228622260627514
106572156	ccdc30	coiled-coil domain containing 30	NA	NA	-0.56869435726909	0.024227431931716
106581155	LOC106581155	probable C-mannosyltransferase DPY19L1	NA	NA	0.99335620634002	0.024227431931716
106585805	LOC106585805	drebrin-like protein B	NA	NA	0.888044705953056	0.0242305336307754
106582827	fam213b	family with sequence similarity 213%2C member B	NA	NA	-0.718683063901635	0.0242305336307754
106564784	LOC106564784	serum response factor-like	NA	NA	0.540527745649319	0.0260298993205195
106567045	LOC106567045	activin receptor type-1B-like	NA	NA	0.53132425954113	0.0260298993205195
106599148	LOC106599148	calreticulin-like	NA	NA	-0.681749897479499	0.0260298993205195
106577961	LOC106577961	probable E3 ubiquitin-protein ligase TRIML1	NA	NA	-0.623863625887404	0.0260298993205195
106594578	LOC106594578	perforin-1-like	NA	NA	-2.94433292047373	0.0260298993205195
106570323	LOC106570323	ATP-binding cassette sub-family F member 1-like	NA	NA	-1.51550008157294	0.0268844656725104
106570785	LOC106570785	predicted GPI-anchored protein 58	NA	NA	-1.10767654592208	0.0268844656725104
106582157	LOC106582157	E3 SUMO-protein ligase RanBP2-like	NA	NA	-1.33223343472096	0.0268844656725104
106601002	LOC106601002	protein phosphatase 1 regulatory subunit 1B-like	NA	NA	-0.627630491045567	0.0268844656725104
106593938	LOC106593938	glycine-rich cell wall structural protein 1.0-like	NA	NA	0.556525340879296	0.0268844656725104
106571043	LOC106571043	homeobox-containing protein 1-like	NA	NA	-0.90311903060339	0.0275487228920487
106590877	LOC106590877	lipocalin-like	NA	NA	-1.2442224386449	0.0290366506287848
106595963	LOC106595963	fibrillin-1-like	NA	NA	0.800189802531108	0.0290366506287848
106569932	LOC106569932	ATPase family AAA domain-containing protein 2-like	NA	NA	-0.768803354077144	0.0290366506287848
106562523	NA	NA	NA	NA	-1.68522717658738	0.0290366506287848
106593788	LOC106593788	seizure protein 6 homolog	NA	NA	1.17037444796887	0.0290366506287848
106608002	LOC106608002	utrophin-like	NA	NA	0.648101624941797	0.0290366506287848
106581858	vil1	villin 1	NA	NA	-2.69442130800145	0.0290366506287848
106606509	LOC106606509	excitatory amino acid transporter 2-like	NA	NA	-6.16564670805886	0.0306302454026428
100286671	LOC100286671	FAD synthase	NA	NA	0.550379658332075	0.0318638285450878
106582967	LOC106582967	C-Myc-binding protein-like	NA	NA	-0.988059064135714	0.0318638285450878
106613633	NA	NA	NA	NA	-0.721797418125887	0.0356683293217499
106607151	LOC106607151	interferon-induced very large GTPase 1-like	NA	NA	-1.23272143875841	0.0362693645828186
106581857	LOC106581857	peroxisomal N(1)-acetyl-spermine/spermidine oxidase	NA	NA	2.16933905591312	0.0375392554410147
106580020	LOC106580020	UDP-glucuronosyltransferase 2A2-like	NA	NA	1.11948342133062	0.0391709823631893
106607869	LOC106607869	trichohyalin-like	NA	NA	-1.45347243886364	0.0398864943123259
106613637	LOC106613637	interleukin-6 receptor subunit beta-like	NA	NA	-0.812180641891658	0.041385747402211
106593719	LOC106593719	endonuclease domain-containing 1 protein-like	NA	NA	-1.1877137746985	0.0418718292709907
106600005	NA	NA	NA	NA	-2.00036324188363	0.0418718292709907
100196477	pon2	Serum paraoxonase/arylesterase 2	NA	NA	-1.03764685600733	0.0429687463794602
106562030	NA	NA	NA	NA	-0.851989458354633	0.0429687463794602
106613678	LOC106613678	megakaryocyte-associated tyrosine-protein kinase-like	NA	NA	-1.40819149817407	0.0429687463794602
106562732	LOC106562732	hypermethylated in cancer 2 protein-like	NA	NA	-0.762780511942657	0.0429687463794602
106603555	LOC106603555	glycerophosphodiester phosphodiesterase domain-containing protein 5-like	NA	NA	-1.37598808942882	0.0429687463794602
106590644	arhgap29	Rho GTPase activating protein 29	NA	NA	0.510941506498058	0.0429687463794602
106591127	LOC106591127	receptor-type tyrosine-protein phosphatase U-like	NA	NA	0.892810769733638	0.0429687463794602
100286436	zn330	Zinc finger protein 330	NA	NA	-0.627187342892313	0.0429687463794602
100196545	rfc5	replication factor C (activator 1) 5	NA	NA	-0.89013098115921	0.0429687463794602
106594559	LOC106594559	barrier-to-autointegration factor-like	NA	NA	-1.90097517870119	0.0429687463794602
106607842	LOC106607842	collagen alpha-1(XVI) chain-like	NA	NA	-1.00956881706132	0.0431126325478798
100286513	hacd3	3-hydroxyacyl-CoA dehydratase 3	NA	NA	-0.623655594454609	0.0451430007793403
100194914	sgk2	serum/glucocorticoid regulated kinase 2	NA	NA	-1.60169627918815	0.0451430007793403
106561230	rabl2b	RAB%2C member of RAS oncogene family-like 2B	NA	NA	-0.844151889727298	0.045666118816992
106584071	tbc1d7	TBC1 domain family%2C member 7	NA	NA	0.602940653437075	0.0461286944679498
106604772	LOC106604772	protein phosphatase Slingshot homolog 3-like	NA	NA	0.58795630311404	0.0461286944679498
106566967	LOC106566967	N-acylglucosamine 2-epimerase-like	NA	NA	0.836729449273541	0.046889760459024
106580234	kctd10	potassium channel tetramerization domain containing 10	NA	NA	1.82685552939786	0.0476457222492005
106580579	aebp1	AE binding protein 1	NA	NA	-1.39961576325971	0.0476457222492005
106594179	NA	NA	NA	NA	2.05254877739849	0.0476457222492005
106561421	LOC106561421	vesicular glutamate transporter 3	NA	NA	2.70897001132168	0.0482215597626972
106573760	LOC106573760	aminopeptidase N-like	NA	NA	-0.648089753282734	0.0495667217545087
106613472	LOC106613472	ankyrin repeat domain-containing protein 24-like	NA	NA	1.0724285310777	0.0497244774491531

## Sheet: All_Genes
NCBI_Gene_ID	Gene_Name	product	Low_56_FC	low_56_FDR	High_56_FC	High_56_FDR	Low_D6bc_FC	Low_D6bc_FDR	High_D6bc_FC	High_D6bc_FDR	Diet_FC	Diet_FDR
100136383	fadsd5	delta-5 fatty acyl desaturase	-2.42149582194967	1.54676427948488e-07	-3.1367208659138	4.57894243048804e-13	-1.64067757349534	0.000664458699689929	NA	NA	0.89880785354864	0.0359333831201428
106574312	LOC106574312	1-acyl-sn-glycerol-3-phosphate acyltransferase gamma-like	0.93525980053295	2.36300263164346e-05	NA	NA	NA	NA	NA	NA	NA	NA
106606632	LOC106606632	sterol regulatory element-binding protein 1-like	1.01833032526133	3.20889733283652e-05	NA	NA	NA	NA	NA	NA	0.604680239077788	0.00530173359742633
106580110	acacb	acetyl-CoA carboxylase beta	-1.0475939910464	6.01271917457408e-05	-0.67152129993157	0.0476457222492005	NA	NA	NA	NA	NA	NA
106606621	LOC106606621	sterol regulatory element-binding protein 1-like	1.02903907579418	0.00115708668735237	NA	NA	NA	NA	NA	NA	NA	NA
106613839	LOC106613839	long-chain-fatty-acid--CoA ligase ACSBG2-like	1.15380572239446	0.00213024157392018	NA	NA	NA	NA	NA	NA	NA	NA
100502556	srebf1	sterol regulatory element binding transcription factor 1	0.908297803261051	0.00398660403390463	NA	NA	NA	NA	NA	NA	0.704270070481701	0.0068929961477522
106604299	LOC106604299	long-chain-fatty-acid--CoA ligase 4-like	0.784461095427827	0.00627876887683078	NA	NA	NA	NA	NA	NA	NA	NA
106605645	LOC106605645	aldehyde dehydrogenase%2C mitochondrial-like	-1.97470671297965	0.0082721051276774	NA	NA	-2.2333567930629	0.000481482016576587	-1.6152325522872	0.0197022192572828	NA	NA
100195109	plcc	1-acyl-sn-glycerol-3-phosphate acyltransferase gamma	0.564698454759987	0.0138918953232974	NA	NA	NA	NA	NA	NA	NA	NA
106603377	LOC106603377	long-chain-fatty-acid--CoA ligase 4-like	0.883603087740248	0.0253999692019999	NA	NA	NA	NA	NA	NA	0.740265467349367	0.00773285094502573
100136441	fadsd6	delta-6 fatty acyl desaturase	-1.4189065294746	0.0329136022565438	-2.27165467458606	6.54483248699635e-06	NA	NA	NA	NA	NA	NA
106590783	LOC106590783	ATP-binding cassette sub-family D member 1-like	0.645418551767022	0.0353349397533462	0.698220013377055	0.0197569463529635	NA	NA	NA	NA	0.556899707612488	0.0079191604212007
106561949	LOC106561949	diacylglycerol kinase zeta-like	-0.850175903804527	0.0455248603498969	NA	NA	NA	NA	NA	NA	NA	NA
106600920	LOC106600920	lysophosphatidic acid receptor 2-like	NA	NA	-1.09543631303865	3.15824766191557e-08	NA	NA	NA	NA	NA	NA
100329172	d6fadc	delta-6 fatty acyl desaturase-like	NA	NA	-2.27223006780314	3.0875110054754e-07	NA	NA	-1.1089192339448	0.0298852914326361	NA	NA
100195687	lpp2	Lipid phosphate phosphohydrolase 2	NA	NA	-1.13712244929251	0.0187996762606526	NA	NA	NA	NA	NA	NA
106600951	LOC106600951	ferritin%2C middle subunit	1.30612125399175	7.81259049474067e-08	1.23975299299986	2.88724077110752e-07	1.30037479095799	1.33045705222342e-08	0.674675893075841	0.0161436330129876	NA	NA
106606432	LOC106606432	metalloproteinase inhibitor 2-like	1.51889621087866	3.07791758693692e-07	NA	NA	NA	NA	NA	NA	NA	NA
106612265	LOC106612265	TSC22 domain family protein 3-like	1.05318139941908	4.63885448460224e-05	NA	NA	NA	NA	NA	NA	NA	NA
106584629	LOC106584629	40S ribosomal protein S13-like	1.51754039262776	7.25194264995552e-05	NA	NA	NA	NA	NA	NA	-1.26126753154579	7.00527884749561e-05
106598663	NA	NA	-6.80288453101946	9.20667698516759e-05	-6.40417002744732	0.00025883736448164	NA	NA	NA	NA	NA	NA
106591291	LOC106591291	deoxynucleoside triphosphate triphosphohydrolase SAMHD1-like	-3.21355149398744	0.000119161640622214	NA	NA	NA	NA	NA	NA	NA	NA
106593439	LOC106593439	deoxynucleoside triphosphate triphosphohydrolase SAMHD1-like	-3.31055791247345	0.000134574734366881	NA	NA	NA	NA	NA	NA	NA	NA
106609549	LOC106609549	selenoprotein O-like	1.87935364806466	0.000631400223630307	NA	NA	NA	NA	NA	NA	-0.935974361729198	0.0411739431217373
106584586	LOC106584586	harmonin-like	2.21746781509498	0.00115708668735237	NA	NA	NA	NA	NA	NA	-1.18479720362552	0.0283296792662496
106569170	LOC106569170	desmocollin-2-like	0.795478752485106	0.00115708668735237	NA	NA	0.794756657998299	0.000191946326896682	NA	NA	NA	NA
106570835	LOC106570835	perforin-1-like	-1.21431300962457	0.00115708668735237	NA	NA	NA	NA	NA	NA	NA	NA
106588498	LOC106588498	protein NLRC3-like	-5.23843470669775	0.00115708668735237	NA	NA	NA	NA	NA	NA	2.2955917581676	0.0492186600798318
106591783	NA	NA	-0.998524145312114	0.0011628515430716	NA	NA	-0.956848579165478	0.000613117320250668	-0.629722842590202	0.0466022301253113	NA	NA
106567028	LOC106567028	neural cell adhesion molecule L1-like	-7.050973069686	0.00121641206995066	-7.92187466791601	0.000270015987881105	NA	NA	NA	NA	NA	NA
106600680	NA	NA	-1.28541196668193	0.00159845055834868	NA	NA	NA	NA	NA	NA	NA	NA
106586771	nck2	NCK adaptor protein 2	-1.51680766388462	0.00207218427032659	NA	NA	NA	NA	NA	NA	NA	NA
106578750	ism1	isthmin 1%2C angiogenesis inhibitor	-1.01107860342758	0.00213024157392018	NA	NA	NA	NA	NA	NA	NA	NA
106565244	LOC106565244	Krueppel-like factor 15	0.962986207185519	0.00213024157392018	NA	NA	NA	NA	NA	NA	NA	NA
106580109	foxn4	forkhead box N4	-1.28529407174028	0.00213024157392018	-1.13140804080991	0.0117426491460485	NA	NA	NA	NA	-0.675117037431846	0.0384333612777434
106613559	LOC106613559	PDZK1-interacting protein 1-like	3.67505641641402	0.00216135763477286	NA	NA	4.47731983892053	8.70255989397096e-06	NA	NA	-3.28555342652092	0.000275134252846881
106608589	LOC106608589	reticulon-3-like	-1.342833323583	0.00217339669123764	NA	NA	NA	NA	NA	NA	NA	NA
106613614	LOC106613614	mediator of RNA polymerase II transcription subunit 16-like	0.642372009842838	0.00242000648262019	NA	NA	NA	NA	NA	NA	NA	NA
106600675	ccdc137	coiled-coil domain containing 137	0.862419487633517	0.00319290286607292	NA	NA	NA	NA	NA	NA	NA	NA
100196044	us420	15.5 kDa protein	-1.14086788973312	0.00319290286607292	NA	NA	NA	NA	NA	NA	NA	NA
106576739	LOC106576739	transient receptor potential cation channel subfamily A member 1-like	-1.77471535373433	0.00362294063157021	NA	NA	NA	NA	NA	NA	1.28658978914755	0.00535484154588044
106605951	LOC106605951	mucin-20-like	-1.30834950942207	0.00362294063157021	NA	NA	NA	NA	NA	NA	0.69996206464017	0.0428581790296925
100306836	fam3a	family with sequence similarity 3%2C member A	-0.92816164991648	0.00398660403390463	-0.954174419960654	0.00516153132485896	NA	NA	NA	NA	0.563636418530235	0.0250957757098873
106605575	LOC106605575	N(4)-(Beta-N-acetylglucosaminyl)-L-asparaginase-like	-1.28802774898401	0.00412937458515716	NA	NA	-1.29724680939379	0.00113237399502575	NA	NA	NA	NA
106600984	LOC106600984	ADP-ribosylation factor-like protein 5B	0.975827396894674	0.00432649208648757	NA	NA	NA	NA	NA	NA	-0.809083618252151	0.00182244253788539
106588492	LOC106588492	PR domain zinc finger protein 1-like	1.86759492612301	0.00451010693536276	NA	NA	NA	NA	NA	NA	NA	NA
106603753	LOC106603753	protein NLRC3-like	-2.00884302405944	0.00474577673202463	NA	NA	NA	NA	NA	NA	1.13608789558638	0.0377262658585562
106588140	LOC106588140	aquaporin-3-like	-1.01430378082689	0.00506487662281764	NA	NA	NA	NA	NA	NA	NA	NA
106577654	LOC106577654	uncharacterized LOC106577654	1.87826994237442	0.00608132385116607	NA	NA	NA	NA	NA	NA	-1.16606553413242	0.0253728703400662
106581982	LOC106581982	UDP-glucuronic acid decarboxylase 1-like	2.47167560633915	0.00608132385116607	2.39414910400353	0.0118377596124477	2.50050708478741	0.000904285871524128	2.31042966016076	0.00353009610091976	NA	NA
106563272	LOC106563272	regulator of G-protein signaling 3-like	1.00458435866957	0.00661101417561131	NA	NA	NA	NA	NA	NA	-1.00691296363913	0.000194244714558927
106604151	NA	NA	-3.44113704144967	0.00776395011954219	NA	NA	NA	NA	NA	NA	NA	NA
106588165	cssa27h1orf43	chromosome ssa27 open reading frame%2C human C1orf43	1.75736566395963	0.00906757910690404	NA	NA	1.95690646740668	0.000307355992571272	NA	NA	NA	NA
100141317	fxyd5a	FXYD domain containing ion transport regulator 5a	-0.957436464457218	0.00906757910690404	NA	NA	NA	NA	NA	NA	0.675971380049044	0.0123685626927859
106603014	LOC106603014	zinc finger protein 585A-like	-1.01677931984754	0.0106378292817073	NA	NA	-0.961269381779748	0.00531811893099805	-0.966153630935831	0.0080820521278317	NA	NA
106593326	LOC106593326	protein NLRC3-like	-2.93336536209657	0.0107540980887953	NA	NA	NA	NA	NA	NA	NA	NA
106611173	LOC106611173	ral GTPase-activating protein subunit alpha-1-like	-0.733597142565627	0.0119517209658478	NA	NA	NA	NA	NA	NA	NA	NA
106571647	st8sia4	ST8 alpha-N-acetyl-neuraminide alpha-2%2C8-sialyltransferase 4	0.930079445074434	0.0119517209658478	NA	NA	NA	NA	NA	NA	NA	NA
106583740	LOC106583740	stonustoxin subunit beta-like	-1.00145610960587	0.0122761236873618	-1.10802546130679	0.00343109662212013	NA	NA	NA	NA	NA	NA
106565406	LOC106565406	nuclear receptor subfamily 4 group A member 1-like	1.91360766890884	0.0130590900860999	NA	NA	NA	NA	NA	NA	NA	NA
100380506	rqcd1	RCD1 required for cell differentiation1 homolog (S. pombe)	-0.675770651910097	0.0130590900860999	NA	NA	-0.661514535574297	0.0043240253517768	NA	NA	NA	NA
106600567	LOC106600567	protein FAM102B-like	-0.862211266095944	0.0130590900860999	NA	NA	NA	NA	NA	NA	-0.709435143542349	0.00314165900473667
101448006	thex1	Histone mRNA 3-exonuclease 1	-1.11310214894316	0.0138918953232974	NA	NA	NA	NA	NA	NA	0.789704070031151	0.0156282577017715
106579949	LOC106579949	citron Rho-interacting kinase-like	-1.50411234048242	0.0141911512852371	NA	NA	NA	NA	NA	NA	NA	NA
106594472	LOC106594472	serine hydroxymethyltransferase%2C cytosolic-like	-1.10287011243971	0.0146836183050897	NA	NA	-1.46288814975785	5.65545921029836e-05	-1.28065933796763	0.00114316050424018	NA	NA
106581956	LOC106581956	deoxyribonuclease-2-alpha-like	-1.08995212574327	0.0150015224092512	NA	NA	NA	NA	NA	NA	NA	NA
106582118	NA	NA	0.722979257556467	0.0161899573410802	NA	NA	NA	NA	NA	NA	-0.515618497371923	0.0223609679584088
106588124	NA	NA	0.757812671910696	0.0168107316517652	NA	NA	0.584208593483824	0.0378737339471017	NA	NA	-0.532787984310628	0.0227110285333383
106571579	LOC106571579	E3 ubiquitin-protein ligase pellino homolog 2-like	-0.649683766775724	0.0168107316517652	NA	NA	-0.558737739431544	0.0181029955266938	NA	NA	NA	NA
106590211	tmem241	transmembrane protein 241	-1.11999809270879	0.0168107316517652	NA	NA	NA	NA	NA	NA	1.29152031924707	7.48434644756551e-05
100196823	foxred1	FAD-dependent oxidoreductase domain containing 1	-0.722691120117961	0.0180086414124662	NA	NA	NA	NA	NA	NA	0.903917161416656	1.48532224106384e-05
106603727	LOC106603727	ubiquitin carboxyl-terminal hydrolase 2-like	1.55974762104398	0.0191313127881142	NA	NA	NA	NA	NA	NA	NA	NA
106565240	LOC106565240	carbohydrate sulfotransferase 11-like	1.31598371046318	0.0199806642169855	1.25453875375962	0.0476457222492005	NA	NA	NA	NA	0.945006210514701	0.0270569191600947
106595429	LOC106595429	cdc42-interacting protein 4 homolog	-1.11131603204164	0.0208325074456475	NA	NA	NA	NA	NA	NA	NA	NA
106563501	slc3a2	solute carrier family 3 (amino acid transporter heavy chain)%2C member 2	-2.32365743853029	0.0208325074456475	NA	NA	-1.93217177284666	0.0250054306523537	NA	NA	1.89600721533161	0.00607567947970847
106568206	LOC106568206	cryptochrome-1-like	-0.767222997142681	0.0209780786505756	NA	NA	NA	NA	NA	NA	0.539229142880282	0.0226544379176363
106610720	grhl1	grainyhead-like transcription factor 1	2.25993999626953	0.0215450182394625	NA	NA	NA	NA	2.04351836310976	0.0117509994139765	NA	NA
106602682	LOC106602682	probable G-protein coupled receptor 83	-0.942785677323526	0.0228100482993317	NA	NA	-0.752344486403003	0.0356375172396476	NA	NA	NA	NA
106608090	LOC106608090	CLOCK-interacting pacemaker-like	0.872076443472653	0.0228100482993317	NA	NA	NA	NA	NA	NA	-0.550710985878228	0.0480572556823431
106560995	LOC106560995	protein phosphatase 1H-like	-1.59944619549602	0.0257197946171369	NA	NA	NA	NA	NA	NA	1.4843978522355	0.0022793547602595
106603953	LOC106603953	carbonic anhydrase 4-like	-4.02615201889936	0.0290278560819807	NA	NA	-3.15299328868367	0.0388763824233511	NA	NA	NA	NA
106594441	LOC106594441	P17/29C-like protein DDB_G0287399	0.859189269877851	0.0308885542585019	NA	NA	NA	NA	-0.796083731813178	0.0289426484658902	NA	NA
106563771	LOC106563771	uncharacterized LOC106563771	-1.03321658232562	0.0308885542585019	NA	NA	NA	NA	NA	NA	1.43683958495063	4.00088626759849e-06
106566870	LOC106566870	rho guanine nucleotide exchange factor 19-like	1.70060163126275	0.0309151680535451	NA	NA	2.64252933255638	2.79523267431785e-06	NA	NA	NA	NA
106571619	LOC106571619	caspase recruitment domain-containing protein 8-like	-0.887321647205072	0.034655338066776	-0.949344842784893	0.0154884158798334	NA	NA	NA	NA	NA	NA
100196382	snx3	sorting nexin 3	0.803636503080348	0.034655338066776	NA	NA	NA	NA	NA	NA	NA	NA
106612297	LOC106612297	glutathione peroxidase 3-like	-1.78979690215751	0.034655338066776	NA	NA	NA	NA	NA	NA	NA	NA
106560549	cfhr5	complement factor H-related 5	2.86270889871642	0.0359046791281346	NA	NA	NA	NA	NA	NA	-1.89534326889363	0.0362226115472183
106594603	LOC106594603	protein FAM111A-like	-3.01895180761944	0.0361697721914589	NA	NA	NA	NA	NA	NA	NA	NA
100194767	pim1	pim-1 oncogene	-0.833848074521334	0.0377423874197267	NA	NA	NA	NA	NA	NA	NA	NA
106582025	LOC106582025	rho guanine nucleotide exchange factor 7-like	0.663499398179299	0.0378874995118728	NA	NA	NA	NA	NA	NA	NA	NA
106600630	LOC106600630	solute carrier family 26 member 6-like	-1.71773157032829	0.0381435825227546	-2.36645549009383	0.00343109662212013	NA	NA	1.32655459275755	0.0413618836437137	NA	NA
106560562	LOC106560562	actin-related protein 2/3 complex subunit 5-like	-0.590202389261212	0.0381435825227546	NA	NA	NA	NA	NA	NA	0.709718414126155	0.000116629351422552
106611113	LOC106611113	intron-binding protein aquarius-like	0.882600356653037	0.0381435825227546	NA	NA	1.03930037082265	0.00106954265514551	0.789420471558729	0.0218031900124367	NA	NA
106565564	LOC106565564	inositol hexakisphosphate kinase 2-like	0.782134625332309	0.0391257926011813	NA	NA	NA	NA	NA	NA	-0.518611216990302	0.0459674735883412
100306777	ox2g	OX-2 membrane glycoprotein	-1.84759031453749	0.0394384806590372	NA	NA	NA	NA	NA	NA	NA	NA
106610737	spata17	spermatogenesis associated 17	0.819516641066948	0.0417748814919184	NA	NA	1.03136184630107	0.000386258412348925	NA	NA	NA	NA
106576046	LOC106576046	ras-related and estrogen-regulated growth inhibitor	1.06585849329549	0.0423797991616638	NA	NA	NA	NA	NA	NA	NA	NA
106577870	LOC106577870	basement membrane-specific heparan sulfate proteoglycan core protein-like	-2.37263584933548	0.0439303476889616	NA	NA	NA	NA	NA	NA	NA	NA
106600850	LOC106600850	pyruvate dehydrogenase (acetyl-transferring) kinase isozyme 2%2C mitochondrial-like	1.26004674249152	0.0446844707726363	NA	NA	NA	NA	NA	NA	NA	NA
106600921	LOC106600921	epoxide hydrolase 4-like	-2.49112798465573	0.0446844707726363	-6.64822355966214	7.15795403515339e-10	NA	NA	NA	NA	NA	NA
106587646	LOC106587646	tripartite motif-containing protein 16-like	-1.466045220128	0.0446844707726363	-1.79579370072573	0.00516153132485896	NA	NA	NA	NA	NA	NA
106566980	LOC106566980	Krueppel-like factor 15	0.790421831514438	0.0456045761960943	NA	NA	NA	NA	NA	NA	NA	NA
106564532	LOC106564532	nuclear factor interleukin-3-regulated protein-like	1.0925732360469	0.0457368678424483	NA	NA	NA	NA	NA	NA	NA	NA
106562560	LOC106562560	serine/threonine-protein kinase/endoribonuclease IRE1a-like	-0.746430747740572	0.0460859001219917	NA	NA	NA	NA	NA	NA	NA	NA
106566237	LOC106566237	5-aminolevulinate synthase%2C nonspecific%2C mitochondrial-like	0.83488822392986	0.0460859001219917	NA	NA	NA	NA	NA	NA	NA	NA
106607561	LOC106607561	rho-associated protein kinase 2-like	NA	NA	-4.34206611698417	6.54483248699635e-06	NA	NA	NA	NA	NA	NA
106574313	LOC106574313	alpha-1%2C6-mannosylglycoprotein 6-beta-N-acetylglucosaminyltransferase A-like	NA	NA	-2.71378245651345	5.33139514497633e-05	NA	NA	-2.11427255549255	0.00174266235300832	-2.59983555894493	2.53917624235273e-06
106611443	LOC106611443	son of sevenless homolog 2-like	NA	NA	0.87025166017016	5.39176186837992e-05	NA	NA	NA	NA	NA	NA
106607448	LOC106607448	mitochondrial dynamics protein MID51-like	NA	NA	0.997414933454111	0.000609574574785852	NA	NA	NA	NA	NA	NA
106584340	LOC106584340	leucine-rich repeat-containing protein 7-like	NA	NA	-1.46005527333699	0.00140135739149656	NA	NA	NA	NA	NA	NA
106570915	tmem175	transmembrane protein 175	NA	NA	0.835423930076073	0.00167033390685484	NA	NA	0.624646539508338	0.0135758500995596	NA	NA
106586490	itm2b	integral membrane protein 2B	NA	NA	-0.741379237059266	0.00203635586626951	NA	NA	NA	NA	NA	NA
106573182	LOC106573182	protein bicaudal D homolog 1-like	NA	NA	1.27404683663866	0.00203635586626951	NA	NA	NA	NA	NA	NA
106606507	LOC106606507	transmembrane protein 100-like	NA	NA	1.40613369940372	0.00204876664834604	NA	NA	NA	NA	NA	NA
106610529	LOC106610529	interferon-induced very large GTPase 1-like	NA	NA	-0.908199330631976	0.00248554109932985	NA	NA	NA	NA	-0.602906063605294	0.00793673791931293
106586923	LOC106586923	receptor-type tyrosine-protein phosphatase-like N	NA	NA	-3.4732911273129	0.00248554109932985	NA	NA	NA	NA	NA	NA
106604982	LOC106604982	receptor-type tyrosine-protein phosphatase U-like	NA	NA	0.797366826360699	0.00272993231302009	NA	NA	NA	NA	NA	NA
100196284	tnni1	troponin I%2C slow skeletal muscle	NA	NA	11.1838428551625	0.00342006540895554	NA	NA	10.1885539812774	0.000982709122732481	10.3508591931759	0.000151740917958757
100196085	mettl10	methyltransferase like 10	NA	NA	-0.543334503171113	0.00343109662212013	NA	NA	NA	NA	NA	NA
106561022	ptprz1	protein tyrosine phosphatase%2C receptor-type%2C Z polypeptide 1	NA	NA	0.628728238864656	0.00343109662212013	NA	NA	0.542850856993838	0.00543380866911608	0.501280739349333	0.00198008157844133
106565230	LOC106565230	eukaryotic translation initiation factor 4B-like	NA	NA	0.505195353489908	0.00343109662212013	-0.789277323417189	1.78957105789873e-08	-0.636058350451357	2.03015693156302e-05	NA	NA
106587769	NA	NA	NA	NA	-0.993649199089576	0.00437946682092507	NA	NA	-1.13861427155725	0.000152389027625642	-1.26878069397711	4.8272776726961e-07
106588519	LOC106588519	transmembrane protein C9orf91 homolog	NA	NA	-0.81073427998308	0.00437946682092507	NA	NA	-0.870871261646955	0.000442386783717878	-0.530998295601084	0.0143685206739114
106595603	LOC106595603	uncharacterized protein C18orf19 homolog B-like	NA	NA	-1.469906165106	0.00560168627995438	NA	NA	NA	NA	NA	NA
106608200	galm	galactose mutarotase (aldose 1-epimerase)	NA	NA	0.54750889116152	0.00644732913161071	NA	NA	NA	NA	NA	NA
106580736	shkbp1	SH3KBP1 binding protein 1	NA	NA	0.559962160476622	0.00674221396929383	NA	NA	NA	NA	NA	NA
106581500	LOC106581500	ras-related protein Rap-2b	NA	NA	-0.901062566197492	0.00769076292566012	NA	NA	NA	NA	NA	NA
106587659	NA	NA	NA	NA	-0.622703160758289	0.0077932218735602	NA	NA	NA	NA	NA	NA
106603526	LOC106603526	protein BTG3-like	NA	NA	-1.85956701334432	0.00805241485199363	NA	NA	NA	NA	NA	NA
106613373	bckdha	branched chain keto acid dehydrogenase E1%2C alpha polypeptide	NA	NA	0.534642188634827	0.0117004812300934	-0.5071418372319	0.00422048748304673	NA	NA	NA	NA
106568078	LOC106568078	unconventional myosin-XVIIIa-like	NA	NA	1.33582746017772	0.011733182266249	NA	NA	NA	NA	1.1886731629633	0.00138151748533887
106602535	LOC106602535	MAGUK p55 subfamily member 5-A-like	NA	NA	-0.559035302970644	0.0123270662692324	NA	NA	NA	NA	NA	NA
106604110	cdhr2	cadherin-related family member 2	NA	NA	-2.93689586113496	0.0136538125232079	NA	NA	-2.66113827386823	0.0103482691064872	-2.96277954247249	0.000319343235313139
106585405	ptrh1	peptidyl-tRNA hydrolase 1 homolog	NA	NA	-0.607865264331373	0.0136538125232079	NA	NA	NA	NA	NA	NA
106584911	LOC106584911	adipocyte enhancer-binding protein 1-like	NA	NA	-1.06977744384885	0.0136538125232079	NA	NA	NA	NA	NA	NA
106595604	LOC106595604	protocadherin-20-like	NA	NA	0.857152482248637	0.0143548343486588	NA	NA	NA	NA	0.609522334550007	0.0156322630988006
106583735	LOC106583735	protein NLRC3-like	NA	NA	-1.31023280548203	0.0147997272054688	NA	NA	NA	NA	-0.849368745051168	0.0275737772521364
106571581	NA	NA	NA	NA	1.8957560667791	0.0147997272054688	NA	NA	1.54914944130666	0.0207870257365071	NA	NA
106609442	LOC106609442	netrin-4-like	NA	NA	1.07959091868797	0.0147997272054688	NA	NA	0.794960768900379	0.0463823011064058	NA	NA
106571050	LOC106571050	YLP motif-containing protein 1-like	NA	NA	0.567394097041596	0.0154884158798334	NA	NA	NA	NA	0.644833924491728	4.63281991531023e-05
106590538	LOC106590538	lipocalin-like	NA	NA	-1.04825420075472	0.0154884158798334	NA	NA	NA	NA	NA	NA
106609034	LOC106609034	wiskott-Aldrich syndrome protein family member 3-like	NA	NA	1.55991260844294	0.0154884158798334	NA	NA	NA	NA	NA	NA
106611593	LOC106611593	TBC1 domain family member 9B-like	NA	NA	0.938767476617609	0.0162421587638285	NA	NA	NA	NA	0.861367054002669	0.0015108402559604
106603500	ubc	ubiquitin C	NA	NA	-0.925552627782348	0.0171887219971257	NA	NA	NA	NA	NA	NA
106576190	LOC106576190	splicing factor 45-like	NA	NA	-0.743990085091206	0.0171887219971257	NA	NA	NA	NA	NA	NA
106601552	LOC106601552	branched-chain-amino-acid aminotransferase%2C cytosolic-like	NA	NA	-1.21476046755672	0.0174497128641756	NA	NA	NA	NA	NA	NA
106571278	LOC106571278	uncharacterized LOC106571278	NA	NA	-1.34232414346794	0.0183496076988771	-0.882227982253397	0.0292529833144273	NA	NA	1.24321698929831	0.000126054546874603
106600901	LOC106600901	nuclear body protein SP140-like	NA	NA	-0.652268643251978	0.0191357422553364	NA	NA	NA	NA	NA	NA
106572558	LOC106572558	ceramide-1-phosphate transfer protein-like	NA	NA	-0.690995481357134	0.0222987343182888	NA	NA	-0.674465005484739	0.00705806191483733	-0.650188741674455	0.00110574807049906
106560836	LOC106560836	leucine-rich repeat-containing protein 16B-like	NA	NA	0.818619496967114	0.0226618383823261	NA	NA	1.12334244071612	2.8021823498811e-05	NA	NA
106580752	LOC106580752	CAP-Gly domain-containing linker protein 3-like	NA	NA	-3.37608872187712	0.0228622260627514	NA	NA	NA	NA	NA	NA
106572156	ccdc30	coiled-coil domain containing 30	NA	NA	-0.56869435726909	0.024227431931716	NA	NA	NA	NA	-0.50184493389301	0.0032364755794074
106581155	LOC106581155	probable C-mannosyltransferase DPY19L1	NA	NA	0.99335620634002	0.024227431931716	NA	NA	NA	NA	NA	NA
106585805	LOC106585805	drebrin-like protein B	NA	NA	0.888044705953056	0.0242305336307754	NA	NA	NA	NA	NA	NA
106582827	fam213b	family with sequence similarity 213%2C member B	NA	NA	-0.718683063901635	0.0242305336307754	-0.603076215468723	0.0126701952683415	NA	NA	0.570824098496182	0.00419302262999684
106564784	LOC106564784	serum response factor-like	NA	NA	0.540527745649319	0.0260298993205195	-0.435588832151935	0.0362386896011809	NA	NA	NA	NA
106567045	LOC106567045	activin receptor type-1B-like	NA	NA	0.53132425954113	0.0260298993205195	NA	NA	NA	NA	NA	NA
106599148	LOC106599148	calreticulin-like	NA	NA	-0.681749897479499	0.0260298993205195	NA	NA	NA	NA	-0.740219194645481	0.000289162036517295
106577961	LOC106577961	probable E3 ubiquitin-protein ligase TRIML1	NA	NA	-0.623863625887404	0.0260298993205195	NA	NA	NA	NA	NA	NA
106594578	LOC106594578	perforin-1-like	NA	NA	-2.94433292047373	0.0260298993205195	NA	NA	NA	NA	NA	NA
106570323	LOC106570323	ATP-binding cassette sub-family F member 1-like	NA	NA	-1.51550008157294	0.0268844656725104	NA	NA	NA	NA	NA	NA
106570785	LOC106570785	predicted GPI-anchored protein 58	NA	NA	-1.10767654592208	0.0268844656725104	NA	NA	NA	NA	NA	NA
106582157	LOC106582157	E3 SUMO-protein ligase RanBP2-like	NA	NA	-1.33223343472096	0.0268844656725104	NA	NA	NA	NA	NA	NA
106601002	LOC106601002	protein phosphatase 1 regulatory subunit 1B-like	NA	NA	-0.627630491045567	0.0268844656725104	NA	NA	NA	NA	NA	NA
106593938	LOC106593938	glycine-rich cell wall structural protein 1.0-like	NA	NA	0.556525340879296	0.0268844656725104	-0.587114857209181	0.00510200247670564	-0.556126969808426	0.0120102130589105	NA	NA
106571043	LOC106571043	homeobox-containing protein 1-like	NA	NA	-0.90311903060339	0.0275487228920487	NA	NA	-1.61040734786964	3.32442916573016e-07	-1.01688150315047	0.000182611412157026
106590877	LOC106590877	lipocalin-like	NA	NA	-1.2442224386449	0.0290366506287848	NA	NA	-1.57812228300494	0.000528927053298136	NA	NA
106595963	LOC106595963	fibrillin-1-like	NA	NA	0.800189802531108	0.0290366506287848	NA	NA	NA	NA	NA	NA
106569932	LOC106569932	ATPase family AAA domain-containing protein 2-like	NA	NA	-0.768803354077144	0.0290366506287848	NA	NA	NA	NA	NA	NA
106562523	NA	NA	NA	NA	-1.68522717658738	0.0290366506287848	NA	NA	NA	NA	1.28126715490957	0.0028949886098078
106593788	LOC106593788	seizure protein 6 homolog	NA	NA	1.17037444796887	0.0290366506287848	NA	NA	NA	NA	NA	NA
106608002	LOC106608002	utrophin-like	NA	NA	0.648101624941797	0.0290366506287848	NA	NA	NA	NA	NA	NA
106581858	vil1	villin 1	NA	NA	-2.69442130800145	0.0290366506287848	NA	NA	-2.1533180416582	0.0467079057605782	-2.82382016196417	0.000703254127018987
106606509	LOC106606509	excitatory amino acid transporter 2-like	NA	NA	-6.16564670805886	0.0306302454026428	NA	NA	NA	NA	NA	NA
100286671	LOC100286671	FAD synthase	NA	NA	0.550379658332075	0.0318638285450878	NA	NA	NA	NA	NA	NA
106582967	LOC106582967	C-Myc-binding protein-like	NA	NA	-0.988059064135714	0.0318638285450878	NA	NA	NA	NA	NA	NA
106613633	NA	NA	NA	NA	-0.721797418125887	0.0356683293217499	NA	NA	NA	NA	NA	NA
106607151	LOC106607151	interferon-induced very large GTPase 1-like	NA	NA	-1.23272143875841	0.0362693645828186	NA	NA	NA	NA	NA	NA
106581857	LOC106581857	peroxisomal N(1)-acetyl-spermine/spermidine oxidase	NA	NA	2.16933905591312	0.0375392554410147	NA	NA	2.21637513897192	0.00688308385878793	1.72847260730079	0.0130166661598154
106580020	LOC106580020	UDP-glucuronosyltransferase 2A2-like	NA	NA	1.11948342133062	0.0391709823631893	1.19247750682508	0.00458329294220493	NA	NA	-1.02882703364426	0.00441542490289249
106607869	LOC106607869	trichohyalin-like	NA	NA	-1.45347243886364	0.0398864943123259	NA	NA	NA	NA	NA	NA
106613637	LOC106613637	interleukin-6 receptor subunit beta-like	NA	NA	-0.812180641891658	0.041385747402211	NA	NA	NA	NA	NA	NA
106593719	LOC106593719	endonuclease domain-containing 1 protein-like	NA	NA	-1.1877137746985	0.0418718292709907	NA	NA	NA	NA	NA	NA
106600005	NA	NA	NA	NA	-2.00036324188363	0.0418718292709907	NA	NA	NA	NA	NA	NA
100196477	pon2	Serum paraoxonase/arylesterase 2	NA	NA	-1.03764685600733	0.0429687463794602	NA	NA	NA	NA	NA	NA
106562030	NA	NA	NA	NA	-0.851989458354633	0.0429687463794602	NA	NA	NA	NA	-0.580439474957915	0.0383911638132697
106613678	LOC106613678	megakaryocyte-associated tyrosine-protein kinase-like	NA	NA	-1.40819149817407	0.0429687463794602	NA	NA	NA	NA	-1.17443954486266	0.0104003047184444
106562732	LOC106562732	hypermethylated in cancer 2 protein-like	NA	NA	-0.762780511942657	0.0429687463794602	NA	NA	NA	NA	-0.520908288485846	0.0411186735970054
106603555	LOC106603555	glycerophosphodiester phosphodiesterase domain-containing protein 5-like	NA	NA	-1.37598808942882	0.0429687463794602	NA	NA	-1.34048598573488	0.0169410461655454	NA	NA
106590644	arhgap29	Rho GTPase activating protein 29	NA	NA	0.510941506498058	0.0429687463794602	NA	NA	NA	NA	NA	NA
106591127	LOC106591127	receptor-type tyrosine-protein phosphatase U-like	NA	NA	0.892810769733638	0.0429687463794602	NA	NA	NA	NA	NA	NA
100286436	zn330	Zinc finger protein 330	NA	NA	-0.627187342892313	0.0429687463794602	NA	NA	NA	NA	-0.663985175231407	0.000645562161573595
100196545	rfc5	replication factor C (activator 1) 5	NA	NA	-0.89013098115921	0.0429687463794602	NA	NA	NA	NA	0.878179821528776	0.000577746492512737
106594559	LOC106594559	barrier-to-autointegration factor-like	NA	NA	-1.90097517870119	0.0429687463794602	NA	NA	NA	NA	NA	NA
106607842	LOC106607842	collagen alpha-1(XVI) chain-like	NA	NA	-1.00956881706132	0.0431126325478798	NA	NA	NA	NA	NA	NA
100286513	hacd3	3-hydroxyacyl-CoA dehydratase 3	NA	NA	-0.623655594454609	0.0451430007793403	NA	NA	NA	NA	NA	NA
100194914	sgk2	serum/glucocorticoid regulated kinase 2	NA	NA	-1.60169627918815	0.0451430007793403	NA	NA	NA	NA	NA	NA
106561230	rabl2b	RAB%2C member of RAS oncogene family-like 2B	NA	NA	-0.844151889727298	0.045666118816992	NA	NA	-1.07995167388708	0.000992836249103383	-1.01809781509437	0.000158453159649456
106584071	tbc1d7	TBC1 domain family%2C member 7	NA	NA	0.602940653437075	0.0461286944679498	NA	NA	NA	NA	0.734227599311965	7.76418692530421e-05
106604772	LOC106604772	protein phosphatase Slingshot homolog 3-like	NA	NA	0.58795630311404	0.0461286944679498	NA	NA	NA	NA	NA	NA
106566967	LOC106566967	N-acylglucosamine 2-epimerase-like	NA	NA	0.836729449273541	0.046889760459024	NA	NA	NA	NA	NA	NA
106580234	kctd10	potassium channel tetramerization domain containing 10	NA	NA	1.82685552939786	0.0476457222492005	NA	NA	1.70987455244812	0.0207870257365071	NA	NA
106580579	aebp1	AE binding protein 1	NA	NA	-1.39961576325971	0.0476457222492005	NA	NA	NA	NA	NA	NA
106594179	NA	NA	NA	NA	2.05254877739849	0.0476457222492005	NA	NA	1.91628295954486	0.0209994562418565	NA	NA
106561421	LOC106561421	vesicular glutamate transporter 3	NA	NA	2.70897001132168	0.0482215597626972	NA	NA	3.85044934281627	0.000163229691950912	NA	NA
106573760	LOC106573760	aminopeptidase N-like	NA	NA	-0.648089753282734	0.0495667217545087	NA	NA	NA	NA	NA	NA
106613472	LOC106613472	ankyrin repeat domain-containing protein 24-like	NA	NA	1.0724285310777	0.0497244774491531	NA	NA	NA	NA	0.836628156397221	0.0221356424907674
106570486	chchd10	coiled-coil-helix-coiled-coil-helix domain containing 10	NA	NA	NA	NA	-1.51480448793689	6.15515327827529e-23	-1.17039092809327	1.73312717074073e-12	NA	NA
106594348	LOC106594348	far upstream element-binding protein 2-like	NA	NA	NA	NA	-3.85582115865951	1.83253425199006e-19	-2.91038702879698	1.33405372259394e-11	NA	NA
106612830	chchd2	coiled-coil-helix-coiled-coil-helix domain containing 2	NA	NA	NA	NA	-1.41748214524137	3.98509647554751e-17	-1.32684504215765	3.65626974634537e-14	NA	NA
106587722	LOC106587722	fibrillin-2-like	NA	NA	NA	NA	-1.92720715485761	4.33268363235465e-16	-0.785723703445458	0.00390268927317192	NA	NA
100136476	LOC100136476	forkhead box protein K1	NA	NA	NA	NA	-1.97932012245628	1.04345262660492e-14	-1.28907286470022	7.53863827996317e-08	NA	NA
106602439	LOC106602439	protein WWC2-like	NA	NA	NA	NA	-1.02894125158124	2.0240318960398e-14	-0.798055477377391	4.92096360523571e-08	NA	NA
106605451	LOC106605451	transcriptional repressor p66-beta-like	NA	NA	NA	NA	-1.45924089580991	6.39851182357442e-14	-0.915920947491078	1.75871279280203e-05	NA	NA
106610603	supt7l	suppressor of Ty 7 (S. cerevisiae)-like	NA	NA	NA	NA	-1.7842468051734	2.32287488147863e-13	-1.38253655939195	1.54565719785008e-07	NA	NA
106570285	rpl15	ribosomal protein L15	NA	NA	NA	NA	-1.23397846316618	4.57239998710761e-13	-1.09233625964769	7.72288025675937e-10	NA	NA
106608334	LOC106608334	40S ribosomal protein S12	NA	NA	NA	NA	-1.72079647746161	6.89638780300776e-13	-1.49945468078211	1.89222642525085e-09	NA	NA
106566999	LOC106566999	cyclic AMP-dependent transcription factor ATF-7-like	NA	NA	NA	NA	-1.2650448426838	7.14471034329395e-13	-0.903568556754152	3.85823115240848e-06	NA	NA
100196065	rl15	60S ribosomal protein L15	NA	NA	NA	NA	-1.26964822179093	1.55994379443607e-12	-1.03465566674799	4.54103869256989e-08	NA	NA
106608358	aldh8a1	aldehyde dehydrogenase 8 family%2C member A1	NA	NA	NA	NA	-1.17292536560253	2.03322560334917e-12	-0.967679236802933	4.18053663456667e-08	NA	NA
106572005	LOC106572005	E3 ubiquitin-protein ligase MIB2-like	NA	NA	NA	NA	-1.44694323427966	2.56579422754528e-12	-1.05587061071614	1.80113685817509e-06	-0.660136660790837	0.000879202565500072
106581601	LOC106581601	glioma tumor suppressor candidate region gene 1 protein-like	NA	NA	NA	NA	-1.73040998308498	3.24624146375435e-12	-1.36978798080454	3.75746635739006e-08	NA	NA
106584137	LOC106584137	plasminogen activator inhibitor 1 RNA-binding protein-like	NA	NA	NA	NA	-0.819914409752148	6.73899459790713e-12	-0.798195050181117	1.06576692667743e-10	NA	NA
106591951	LOC106591951	MANSC domain-containing protein 1-like	NA	NA	NA	NA	-1.95308384729986	1.16560315295546e-11	-1.23019305826523	2.03015693156302e-05	-0.797896231896264	0.00150353854539164
106563978	LOC106563978	forkhead box protein K1-like	NA	NA	NA	NA	-1.68876474014001	1.75892512099293e-11	-1.21851601660247	7.44405386553953e-08	NA	NA
106612392	LOC106612392	striatin-4-like	NA	NA	NA	NA	-1.16468608111167	5.75914711904916e-11	-0.793389415625267	3.49731497630675e-05	NA	NA
106592847	LOC106592847	monocarboxylate transporter 8-like	NA	NA	NA	NA	-1.4503682448815	8.94277921015911e-11	-1.46546496285532	1.56944938608842e-10	NA	NA
106595633	LOC106595633	balbiani ring protein 6-like	NA	NA	NA	NA	-1.86996622677693	8.94277921015911e-11	-1.66028908510675	3.75746635739006e-08	NA	NA
106563938	LOC106563938	serine/arginine-rich splicing factor 1B-like	NA	NA	NA	NA	-0.880750351026293	1.2186162702733e-10	-0.641812503338392	1.36842635573604e-05	NA	NA
106601889	LOC106601889	CREB-binding protein-like	NA	NA	NA	NA	-1.77114658074552	1.32605917129815e-10	-1.15841503843498	0.000112459355433723	NA	NA
106579574	LOC106579574	histone-lysine N-methyltransferase 2C-like	NA	NA	NA	NA	-1.29411189180826	8.3378580422847e-10	-0.854301826679946	0.000117191038482858	NA	NA
106600887	LOC106600887	mitochondrial dynamics protein MID51	NA	NA	NA	NA	-0.820122224705047	9.28504811795024e-10	-0.766301677520024	7.44405386553953e-08	NA	NA
106579738	LOC106579738	double-stranded RNA-binding protein Staufen homolog 2-like	NA	NA	NA	NA	-0.944276570026782	1.28495081542554e-09	-0.931429562682657	1.30314939993174e-08	NA	NA
106594921	LOC106594921	nucleus accumbens-associated protein 1-like	NA	NA	NA	NA	-2.59441784893727	1.37151023749487e-09	-2.24721714239823	1.34451013785921e-06	NA	NA
106580685	LOC106580685	uncharacterized protein C19orf47 homolog	NA	NA	NA	NA	-1.5044351309392	1.59031602587932e-09	-1.50415012213377	4.03162441515251e-09	NA	NA
106606040	LOC106606040	histone-lysine N-methyltransferase SETD2-like	NA	NA	NA	NA	-1.04616214890052	1.69294041147402e-09	-0.870909237866507	1.94461716022584e-06	NA	NA
106591825	LOC106591825	dnaJ homolog subfamily A member 1-like	NA	NA	NA	NA	-1.25019990481843	1.86616374790774e-09	-1.07105275862842	1.56984052573341e-06	NA	NA
106579587	NA	NA	NA	NA	NA	NA	-2.36101261615545	1.94019231791989e-09	-1.03765846228661	0.0214539345713821	NA	NA
106577696	LOC106577696	protein MB21D2-like	NA	NA	NA	NA	-1.65505562495658	2.87731205844816e-09	-1.02961851257513	0.000753022326173934	NA	NA
106564827	tbce	tubulin folding cofactor E	NA	NA	NA	NA	0.952563475888838	3.26910189458591e-09	NA	NA	NA	NA
106612515	LOC106612515	uncharacterized LOC106612515	NA	NA	NA	NA	-1.55423111222484	4.87912323746175e-09	-1.59453004066682	4.18053663456667e-08	NA	NA
100380867	LOC100380867	eukaryotic translation initiation factor 4B	NA	NA	NA	NA	-1.07453043847134	6.65587179455109e-09	-0.875549490039877	8.30683677973708e-06	NA	NA
106586955	LOC106586955	protein FAM126B-like	NA	NA	NA	NA	-1.18983318761813	6.94160923524461e-09	-1.43887961724066	1.55567323045018e-11	NA	NA
106575915	LOC106575915	zinc finger CCCH domain-containing protein 13-like	NA	NA	NA	NA	-0.808343479164543	8.4980778208307e-09	NA	NA	NA	NA
106573354	LOC106573354	tripartite motif-containing protein 44-like	NA	NA	NA	NA	-0.897709589993189	8.4980778208307e-09	-0.699152852685874	3.88345229802307e-05	NA	NA
106588474	LOC106588474	kelch-like protein 31	NA	NA	NA	NA	-2.04001322012483	8.4980778208307e-09	-1.76564689989914	1.45308270409514e-06	NA	NA
106596389	fubp1	far upstream element (FUSE) binding protein 1	NA	NA	NA	NA	-0.82168948995648	1.21899621755273e-08	-0.676493096332436	1.23249937852709e-05	NA	NA
106586123	LOC106586123	TRAF3-interacting protein 1-like	NA	NA	NA	NA	-0.966760275720402	1.21899621755273e-08	-0.733001786352009	7.39133700094004e-05	NA	NA
106577760	LOC106577760	PERQ amino acid-rich with GYF domain-containing protein 1-like	NA	NA	NA	NA	-0.682844341662666	1.59376804347474e-08	-0.536058583094575	3.38663692531112e-05	NA	NA
106587324	LOC106587324	zinc finger homeobox protein 3-like	NA	NA	NA	NA	-1.45054271704921	1.63264626969095e-08	-0.809358854038192	0.00560317865570468	NA	NA
100194732	LOC100194732	checkpoint suppressor 1-like	NA	NA	NA	NA	-1.25327830402372	1.84487376286752e-08	-1.26452255785025	1.7257085240479e-08	NA	NA
106591391	heatr6	HEAT repeat containing 6	NA	NA	NA	NA	-1.07888521639754	2.10678027476006e-08	NA	NA	0.651734921163518	0.00018114231242307
106569132	ccdc178	coiled-coil domain containing 178	NA	NA	NA	NA	1.65942489996636	2.1195989852518e-08	1.4869640505109	3.85823115240848e-06	NA	NA
106607893	LOC106607893	G patch domain-containing protein 2-like	NA	NA	NA	NA	-0.981831353010063	2.21952691163301e-08	NA	NA	NA	NA
106573610	LOC106573610	potassium/sodium hyperpolarization-activated cyclic nucleotide-gated channel 2-like	NA	NA	NA	NA	-8.21631424313853	2.47982993248815e-08	-3.05985292070937	0.00998892484104119	NA	NA
106574911	LOC106574911	multiple epidermal growth factor-like domains protein 8	NA	NA	NA	NA	-0.791401095631258	3.91498657800722e-08	-0.648703951524881	2.076322059763e-05	NA	NA
106578158	LOC106578158	pumilio homolog 1-like	NA	NA	NA	NA	-1.64874304949348	3.91498657800722e-08	-1.47909212241629	1.731206436694e-06	NA	NA
100194660	LOC100194660	Y-box binding protein-2	NA	NA	NA	NA	-0.794834412694123	4.29868344195256e-08	-0.65839966514765	2.03015693156302e-05	NA	NA
106580865	LOC106580865	zinc finger CCCH domain-containing protein 4-like	NA	NA	NA	NA	-0.648271307469341	5.04109251860557e-08	-0.508122724342529	7.15607587611804e-05	NA	NA
106601413	LOC106601413	rho GDP-dissociation inhibitor 1-like	NA	NA	NA	NA	-1.62493438626587	5.29573217351383e-08	-1.1786432532035	0.00105725575279269	NA	NA
106565565	LOC106565565	collagen alpha-1(VII) chain-like	NA	NA	NA	NA	-1.4560697404116	5.58937900436067e-08	NA	NA	NA	NA
106587375	mthfsd	methenyltetrahydrofolate synthetase domain containing	NA	NA	NA	NA	-0.796394156487555	5.96452828805977e-08	NA	NA	NA	NA
106604092	LOC106604092	E3 ubiquitin-protein ligase RLIM-like	NA	NA	NA	NA	-1.20939271728458	5.96452828805977e-08	-1.02856948985048	9.25685111262233e-06	NA	NA
106575368	LOC106575368	transformer-2 protein homolog beta-like	NA	NA	NA	NA	-0.8018748694656	5.98870191791565e-08	NA	NA	NA	NA
100195602	dcxr	dicarbonyl/L-xylulose reductase	NA	NA	NA	NA	-0.916264558067969	6.43620767915701e-08	-0.795103922100998	9.94577276203621e-06	NA	NA
106560722	LOC106560722	kelch-like protein 8	NA	NA	NA	NA	-8.60182518072942	6.55722812590516e-08	NA	NA	NA	NA
106571476	LOC106571476	G patch domain-containing protein 2-like	NA	NA	NA	NA	-0.820156185823359	6.93594395300584e-08	-0.516756393369515	0.00291894289352221	NA	NA
106607585	LOC106607585	ezrin-like	NA	NA	NA	NA	-1.79466891593442	7.1582590047708e-08	-1.16209683709355	0.00193204722407521	0.710629893177081	0.025338959783999
106601214	LOC106601214	uncharacterized LOC106601214	NA	NA	NA	NA	-0.910597392005936	8.88138603966893e-08	-0.72994444432633	5.61002350684603e-05	NA	NA
106575601	LOC106575601	serine/threonine-protein kinase 11-interacting protein-like	NA	NA	NA	NA	2.71348273647496	9.65898197117048e-08	NA	NA	-1.32480971506731	0.00669189754691942
106608616	LOC106608616	peroxisome proliferator-activated receptor gamma coactivator 1-alpha-like	NA	NA	NA	NA	-1.26823417003331	1.23076464140834e-07	-0.654787624877933	0.0210433077057624	NA	NA
106587481	LOC106587481	TAF5-like RNA polymerase II p300/CBP-associated factor-associated factor 65 kDa subunit 5L	NA	NA	NA	NA	-1.26392973051718	1.62052191349476e-07	-0.765703769723384	0.00795620729526936	NA	NA
106587802	LOC106587802	fibrillin-2-like	NA	NA	NA	NA	-1.53548537045666	1.96252974520599e-07	-0.951874532680475	0.00431235565370946	NA	NA
106566360	LOC106566360	arginine-glutamic acid dipeptide repeats protein-like	NA	NA	NA	NA	-1.03488878749999	2.02629600833279e-07	-0.831099124189882	6.74813677714406e-05	NA	NA
106570648	LOC106570648	serine/arginine-rich splicing factor 4-like	NA	NA	NA	NA	-0.742549475695263	2.11532721914287e-07	NA	NA	NA	NA
106604184	NA	NA	NA	NA	NA	NA	-1.63601873239636	2.36700185160111e-07	-1.35599657406323	4.51052029195035e-05	NA	NA
106593769	LOC106593769	F-box only protein 7-like	NA	NA	NA	NA	-1.1049573548854	2.40987194432876e-07	-1.02892587772818	1.41077135644908e-06	NA	NA
106610178	LOC106610178	lipopolysaccharide-responsive and beige-like anchor protein	NA	NA	NA	NA	-0.726048560479359	2.62451094528964e-07	-0.612470351771409	2.37641124845878e-05	NA	NA
106587520	LOC106587520	zinc finger and BTB domain-containing protein 45-like	NA	NA	NA	NA	-0.95986557269196	3.0663442878814e-07	-0.845445932460338	2.89539742643026e-05	NA	NA
106563967	LOC106563967	dihydrolipoyllysine-residue acetyltransferase component of pyruvate dehydrogenase complex%2C mitochondrial-like	NA	NA	NA	NA	-0.745483980219037	3.81272890050762e-07	NA	NA	NA	NA
106587654	LOC106587654	uncharacterized LOC106587654	NA	NA	NA	NA	1.33169223745165	3.81272890050762e-07	0.743021138307711	0.0175189977029999	NA	NA
106582657	LOC106582657	14-3-3 protein beta/alpha-1	NA	NA	NA	NA	-0.760307436919919	3.99610908986562e-07	-0.588438310945697	0.000395946120929023	0.53363457437153	0.000116512517670587
106596414	LOC106596414	ubiquitin-conjugating enzyme E2 K-like	NA	NA	NA	NA	-1.29047429029512	4.308401580663e-07	NA	NA	NA	NA
106595925	LOC106595925	trinucleotide repeat-containing gene 6C protein-like	NA	NA	NA	NA	-2.19245305331333	8.24424946837371e-07	-1.80099244789629	7.46200340637028e-05	NA	NA
106592000	LOC106592000	uncharacterized LOC106592000	NA	NA	NA	NA	-1.76701547933927	8.77391628824659e-07	-1.75633868147633	1.85188741967595e-06	NA	NA
106609839	LOC106609839	ras-related protein Rab-21	NA	NA	NA	NA	-0.973123719003676	8.77391628824659e-07	-0.927222138466563	1.0424367348639e-05	NA	NA
106606791	LOC106606791	zinc finger SWIM domain-containing protein 8-like	NA	NA	NA	NA	-0.590206143526727	9.04243741262094e-07	NA	NA	NA	NA
106589530	LOC106589530	CREB-binding protein-like	NA	NA	NA	NA	-0.766115692082739	9.27864025405288e-07	-0.522178720015804	0.00291417929762184	NA	NA
106612521	LOC106612521	zinc finger CCCH domain-containing protein 4-like	NA	NA	NA	NA	-0.819272651561407	9.5360743228612e-07	-0.672935435267048	0.000187389847684802	NA	NA
106610202	LOC106610202	zinc finger protein 827-like	NA	NA	NA	NA	-1.55211833431554	1.21108635207276e-06	NA	NA	NA	NA
106580469	LOC106580469	armadillo repeat protein deleted in velo-cardio-facial syndrome homolog	NA	NA	NA	NA	-1.4001791492578	1.2856532037388e-06	-0.733037897825843	0.0276857040298523	NA	NA
106567989	LOC106567989	cytochrome c oxidase subunit 5B%2C mitochondrial-like	NA	NA	NA	NA	-1.0534620777557	1.41632380825709e-06	-0.961750021420586	2.37641124845878e-05	NA	NA
106578744	LOC106578744	lysosomal-trafficking regulator-like	NA	NA	NA	NA	-0.735225556212134	1.48128367781424e-06	-0.575846096901949	0.000447516757692859	NA	NA
106606488	LOC106606488	CREB-binding protein-like	NA	NA	NA	NA	-0.721962774137495	2.06314317692558e-06	NA	NA	NA	NA
106589034	LOC106589034	serine/arginine-rich splicing factor 4-like	NA	NA	NA	NA	-0.5923368298636	2.13672107949654e-06	NA	NA	NA	NA
106583346	LOC106583346	E3 ubiquitin-protein ligase NRDP1-like	NA	NA	NA	NA	-0.73173346035177	2.15776084416049e-06	-0.742613574441585	2.85706836272364e-06	NA	NA
106611464	LOC106611464	serine/arginine-rich splicing factor 5-like	NA	NA	NA	NA	-0.654335135540885	2.49810861240668e-06	NA	NA	NA	NA
106589372	lgi1	leucine-rich%2C glioma inactivated 1	NA	NA	NA	NA	1.49517216099961	2.61369478818899e-06	NA	NA	-0.62100185352412	0.0494638820355173
100196312	m4a4a	Membrane-spanning 4-domains subfamily A member 4A	NA	NA	NA	NA	1.14459908435959	2.85873826256872e-06	NA	NA	NA	NA
106580205	LOC106580205	transcriptional repressor p66-beta-like	NA	NA	NA	NA	-0.830468528427216	3.01899612739652e-06	-0.649608914313185	0.000646890120976532	NA	NA
106588219	LOC106588219	protein PRRC2A-like	NA	NA	NA	NA	-0.758018735939513	3.16006587192724e-06	-0.535137605030468	0.00325451361842407	NA	NA
106583906	LOC106583906	serine/arginine repetitive matrix protein 2-like	NA	NA	NA	NA	-0.541556921610611	3.2389791196073e-06	NA	NA	NA	NA
106589598	arsg	arylsulfatase G	NA	NA	NA	NA	0.792236118059437	3.37988494447628e-06	NA	NA	-0.602185979649332	0.000137428221989517
100380802	alg11	asparagine-linked glycosylation 11%2C alpha-1%2C2-mannosyltransferase	NA	NA	NA	NA	-0.752619795877058	3.46515322963227e-06	-0.7905765784844	1.34451013785921e-06	NA	NA
106581016	LOC106581016	sterol regulatory element-binding protein cleavage-activating protein-like	NA	NA	NA	NA	-1.13760964653768	3.53148233234816e-06	-0.850364562369863	0.00138641643563731	NA	NA
106560288	LOC106560288	plasminogen activator inhibitor 1 RNA-binding protein-like	NA	NA	NA	NA	-0.58920324967165	3.54513891622052e-06	-0.532627714862744	6.73316750679771e-05	NA	NA
100306770	yoy6	ZK652.6	NA	NA	NA	NA	-0.886168845482939	3.62538724421464e-06	-0.892109119681283	1.1159939275327e-05	NA	NA
106589961	LOC106589961	CSC1-like protein 2	NA	NA	NA	NA	-1.20300747364677	3.62538724421464e-06	NA	NA	NA	NA
106592791	LOC106592791	lysosome-associated membrane glycoprotein 1-like	NA	NA	NA	NA	-0.828945938553638	4.14484742946904e-06	-0.96435059005735	4.36292364198711e-08	NA	NA
106568854	LOC106568854	PERQ amino acid-rich with GYF domain-containing protein 2-like	NA	NA	NA	NA	-0.719036526021542	4.26195428793451e-06	-0.60566510037751	0.000319411396872451	NA	NA
106568866	LOC106568866	epidermal growth factor-like protein 7	NA	NA	NA	NA	0.646648058910713	4.60476780716779e-06	NA	NA	NA	NA
106584905	LOC106584905	E3 ubiquitin-protein ligase ZNRF3-like	NA	NA	NA	NA	-0.861518130508973	5.08521157058862e-06	-0.513081751168996	0.019314035099658	NA	NA
106590004	LOC106590004	AT-rich interactive domain-containing protein 4B-like	NA	NA	NA	NA	-0.888641326416003	5.21168368859947e-06	NA	NA	NA	NA
100194873	ncoa5	nuclear receptor coactivator 5	NA	NA	NA	NA	-0.793919868623343	5.21168368859947e-06	-0.570114474648847	0.00410173741926888	0.512353554723106	0.00126885045116703
106605718	LOC106605718	chromodomain-helicase-DNA-binding protein 4-like	NA	NA	NA	NA	-0.780536054168528	5.37352305010363e-06	-0.533301138762868	0.00452156831088698	NA	NA
106583671	NA	NA	NA	NA	NA	NA	-1.43311019101025	5.70930486435903e-06	-1.1056298667405	0.000544926282488156	NA	NA
106609499	LOC106609499	eukaryotic peptide chain release factor GTP-binding subunit ERF3A-like	NA	NA	NA	NA	-0.713500891933673	6.19991871269898e-06	-0.802529761884195	2.82024235061535e-07	NA	NA
106606672	LOC106606672	aminoacyl tRNA synthase complex-interacting multifunctional protein 2-like	NA	NA	NA	NA	-1.31354236120028	6.25475559200149e-06	-1.06476648013884	0.000632216238698101	NA	NA
100286696	rab33b	RAB33B%2C member RAS oncogene family	NA	NA	NA	NA	-0.964499451366838	6.43413212522425e-06	-0.756973615444506	0.00224831064822871	NA	NA
106584692	LOC106584692	zinc finger protein 609-like	NA	NA	NA	NA	-0.735271386992676	6.80247640140231e-06	NA	NA	NA	NA
106603711	LOC106603711	aquaporin-11-like	NA	NA	NA	NA	-0.740678650238957	7.28386963266966e-06	-0.729038135657331	2.23246056741832e-05	NA	NA
106589538	LOC106589538	trinucleotide repeat-containing gene 6B protein-like	NA	NA	NA	NA	-0.616914428488528	8.29187415782817e-06	-0.540545434165352	0.000236392131297789	NA	NA
106568653	wdr33	WD repeat domain 33	NA	NA	NA	NA	-0.445402497157951	8.43520148773743e-06	NA	NA	NA	NA
106584649	LOC106584649	EGF-like repeat and discoidin I-like domain-containing protein 3	NA	NA	NA	NA	-0.80952615216988	8.43520148773743e-06	NA	NA	NA	NA
106578957	rnls	renalase%2C FAD-dependent amine oxidase	NA	NA	NA	NA	-0.554023243150449	8.56773640048015e-06	NA	NA	0.643693549604503	5.97034419561478e-09
106561366	cecr1	cat eye syndrome chromosome region%2C candidate 1	NA	NA	NA	NA	0.648229351182223	8.61535540430882e-06	NA	NA	NA	NA
106577370	LOC106577370	rho GTPase-activating protein SYDE2-like	NA	NA	NA	NA	-1.24218472694036	8.70255989397096e-06	-1.20305633398255	2.84278116817315e-05	NA	NA
100195485	abhd12	abhydrolase domain containing 12	NA	NA	NA	NA	0.544135157413927	8.70255989397096e-06	NA	NA	NA	NA
106604099	LOC106604099	transcriptional regulator ATRX-like	NA	NA	NA	NA	-0.673586379153529	9.02288457270034e-06	NA	NA	0.714656826262279	1.09460964473548e-07
106587988	LOC106587988	probable E3 ubiquitin-protein ligase HERC1	NA	NA	NA	NA	-0.905661584886673	9.12669381459916e-06	-0.561060924691324	0.0167704874652271	NA	NA
106609268	kin	Kin17 DNA and RNA binding protein	NA	NA	NA	NA	0.711966115071611	9.12669381459916e-06	NA	NA	NA	NA
106604647	LOC106604647	zinc finger and SCAN domain-containing protein 22-like	NA	NA	NA	NA	-0.772893085591628	9.32297667002075e-06	NA	NA	NA	NA
106602374	LOC106602374	F-box/WD repeat-containing protein 7	NA	NA	NA	NA	-0.906726765168369	9.45664471446363e-06	NA	NA	NA	NA
106593105	LOC106593105	transducin-like enhancer protein 1	NA	NA	NA	NA	-1.62122974989701	9.80123109672646e-06	NA	NA	NA	NA
106581057	LOC106581057	coiled-coil-helix-coiled-coil-helix domain-containing protein 2-like	NA	NA	NA	NA	-1.2243792074117	9.80123109672646e-06	-1.32431675117849	8.90462689520012e-06	NA	NA
100196587	sc61b	transport protein Sec61 subunit beta	NA	NA	NA	NA	-0.84134739209047	9.80123109672646e-06	-0.789001288924873	6.73316750679771e-05	NA	NA
106569930	LOC106569930	zinc fingers and homeoboxes protein 2-like	NA	NA	NA	NA	0.850129337456564	9.80123109672646e-06	NA	NA	NA	NA
106600666	LOC106600666	serine/arginine repetitive matrix protein 2-like	NA	NA	NA	NA	-0.569785995019267	9.80123109672646e-06	NA	NA	NA	NA
106610379	LOC106610379	zinc finger and BTB domain-containing protein 18-like	NA	NA	NA	NA	0.731399007713779	1.06671718436999e-05	NA	NA	-0.556395970135095	0.000309263758451878
100286526	ufsp2	UFM1-specific peptidase 2	NA	NA	NA	NA	0.424810033748041	1.07509690649774e-05	NA	NA	NA	NA
106591857	LOC106591857	adipocyte plasma membrane-associated protein-like	NA	NA	NA	NA	-2.42730923443637	1.09587844313879e-05	NA	NA	NA	NA
106587617	LOC106587617	epithelial splicing regulatory protein 2-like	NA	NA	NA	NA	0.656195653926209	1.12514501518399e-05	0.57590363272484	0.000406402017503588	NA	NA
106571007	LOC106571007	40S ribosomal protein S12	NA	NA	NA	NA	-0.990809003856708	1.23904163463531e-05	-0.983615498631124	2.35291009187106e-05	NA	NA
106594814	LOC106594814	solute carrier organic anion transporter family member 1C1-like	NA	NA	NA	NA	0.893741416857371	1.23904163463531e-05	NA	NA	-0.589741346186894	0.00201413051421861
106613414	LOC106613414	E3 ubiquitin-protein ligase HERC2-like	NA	NA	NA	NA	-0.989885185207084	1.26131908518287e-05	-0.704006213291823	0.00320615993985758	NA	NA
106602827	LOC106602827	rho-related GTP-binding protein RhoG-like	NA	NA	NA	NA	-1.16075635064699	1.26131908518287e-05	NA	NA	NA	NA
106587904	LOC106587904	uncharacterized protein DR_0269-like	NA	NA	NA	NA	-0.999068887812123	1.37234849229661e-05	-0.897093362676292	0.000518028292814392	NA	NA
106609064	LOC106609064	insulin receptor substrate 2-B-like	NA	NA	NA	NA	-0.86415134639192	1.39067259187965e-05	NA	NA	NA	NA
106586336	plekhm3	pleckstrin homology domain containing%2C family M%2C member 3	NA	NA	NA	NA	-0.875904245740148	1.59959168130578e-05	-0.588059658896315	0.00514915549174064	NA	NA
106605430	LOC106605430	hemojuvelin-like	NA	NA	NA	NA	-0.489141035738645	1.59959168130578e-05	NA	NA	NA	NA
106601159	LOC106601159	histone acetyltransferase p300-like	NA	NA	NA	NA	-1.33805070896758	1.66764580635629e-05	-0.867053353663094	0.0132772256341915	NA	NA
106585693	LOC106585693	ubiquitin-associated protein 2-like	NA	NA	NA	NA	-0.606735900505198	1.71352339067559e-05	NA	NA	NA	NA
106611172	LOC106611172	breast cancer metastasis-suppressor 1-like protein-A	NA	NA	NA	NA	0.592651950361112	1.75380925943104e-05	NA	NA	NA	NA
106607167	LOC106607167	histone acetyltransferase p300-like	NA	NA	NA	NA	-0.665880491063267	1.78728176784457e-05	NA	NA	NA	NA
106577272	LOC106577272	hepatic lectin-like	NA	NA	NA	NA	2.63774931478931	1.8586550002281e-05	NA	NA	NA	NA
106580798	LOC106580798	ARF GTPase-activating protein GIT1-like	NA	NA	NA	NA	-0.842431986694323	1.8586550002281e-05	-0.650092749519603	0.00257518511227728	NA	NA
106575120	gart	phosphoribosylglycinamide formyltransferase%2C phosphoribosylglycinamide synthetase%2C phosphoribosylaminoimidazole synthetase	NA	NA	NA	NA	-0.843423711403914	1.92603773264545e-05	NA	NA	0.67240093304378	0.00014657598339325
106609422	LOC106609422	trinucleotide repeat-containing gene 6B protein-like	NA	NA	NA	NA	-0.52627126055867	1.92603773264545e-05	NA	NA	NA	NA
106566863	zbtb17	zinc finger and BTB domain containing 17	NA	NA	NA	NA	-0.519234278905797	1.92603773264545e-05	NA	NA	NA	NA
100380297	stk17b	serine/threonine kinase 17b	NA	NA	NA	NA	-0.817176891645778	2.15485564284956e-05	NA	NA	NA	NA
106562955	LOC106562955	epidermal growth factor-like protein 7	NA	NA	NA	NA	0.59023884034857	2.18205228623964e-05	NA	NA	NA	NA
106566896	LOC106566896	vitamin D3 receptor A-like	NA	NA	NA	NA	-0.972810091478103	2.21462095479612e-05	-0.870417503813361	0.000660049045470919	NA	NA
106577485	LOC106577485	recombining binding protein suppressor of hairless	NA	NA	NA	NA	-0.725149987544367	2.26297806981374e-05	NA	NA	NA	NA
106609808	LOC106609808	probable E3 ubiquitin-protein ligase makorin-1	NA	NA	NA	NA	-1.6988963310111	2.45408695549444e-05	-1.51830457973714	2.94636369915319e-05	-0.790755178808849	0.0108553545283006
106591952	LOC106591952	muscarinic acetylcholine receptor DM1-like	NA	NA	NA	NA	-1.38203013421383	2.47288506090018e-05	-0.901690494562175	0.00480982992321976	-0.854588804717024	0.00094478650593725
106569614	LOC106569614	unconventional myosin-IXb-like	NA	NA	NA	NA	-0.752770012449912	2.53895878242232e-05	NA	NA	NA	NA
106569748	LOC106569748	zinc finger FYVE domain-containing protein 9-like	NA	NA	NA	NA	-0.553681952853957	2.54544515176944e-05	NA	NA	NA	NA
106593639	LOC106593639	nucleus accumbens-associated protein 1-like	NA	NA	NA	NA	-1.1270760630099	2.60547783634302e-05	-0.888184767711768	0.0051415362494044	NA	NA
106580832	LOC106580832	F-box only protein 46-like	NA	NA	NA	NA	-0.806357573760763	2.60547783634302e-05	-0.758078235603889	0.000111201655834298	NA	NA
106578099	naa40	N(alpha)-acetyltransferase 40%2C NatD catalytic subunit	NA	NA	NA	NA	-0.66821521311975	2.60547783634302e-05	-0.567126889950372	0.00098528299055491	NA	NA
100195436	syrc	Arginyl-tRNA synthetase%2C cytoplasmic	NA	NA	NA	NA	0.516124562311088	2.76113544915644e-05	NA	NA	NA	NA
106564440	LOC106564440	TGF-beta-activated kinase 1 and MAP3K7-binding protein 1-like	NA	NA	NA	NA	-0.981595722254299	3.4270720259827e-05	NA	NA	NA	NA
106596304	usp33	ubiquitin specific peptidase 33	NA	NA	NA	NA	-1.24025409456496	3.68419563799127e-05	-1.20625860917774	4.64790635294697e-05	NA	NA
106584716	LOC106584716	ubiquitin-conjugating enzyme E2 Q2-like	NA	NA	NA	NA	-0.724217925895064	3.80646146208891e-05	NA	NA	NA	NA
106578526	mmp16	matrix metallopeptidase 16 (membrane-inserted)	NA	NA	NA	NA	-0.974585824664019	3.80646146208891e-05	NA	NA	NA	NA
106581965	pou2f1	POU class 2 homeobox 1	NA	NA	NA	NA	-0.794291073053232	3.80825761756965e-05	-0.669472017115882	0.00108583123761725	NA	NA
106587581	LOC106587581	uncharacterized protein KIAA0355-like	NA	NA	NA	NA	0.696422328723372	3.80825761756965e-05	0.537052139204641	0.00353417077574864	NA	NA
106578775	LOC106578775	AT-rich interactive domain-containing protein 4B-like	NA	NA	NA	NA	-0.679324045717092	3.80920690708008e-05	NA	NA	NA	NA
106590594	LOC106590594	organic solute transporter subunit alpha-like	NA	NA	NA	NA	0.919087392743596	3.80920690708008e-05	0.69949487201511	0.00442503640796645	NA	NA
106608406	LOC106608406	7SK snRNA methylphosphate capping enzyme-like	NA	NA	NA	NA	-0.920967730937029	3.84720823655069e-05	-1.02946867880307	5.19935129157863e-06	NA	NA
106560249	LOC106560249	tripartite motif-containing protein 16-like	NA	NA	NA	NA	0.927436397907734	4.10565467969676e-05	NA	NA	NA	NA
106583926	LOC106583926	transmembrane protein 11%2C mitochondrial-like	NA	NA	NA	NA	-0.962518096718674	4.38320983300991e-05	-1.0711198981757	8.39530783673573e-06	NA	NA
106590478	qtrtd1	queuine tRNA-ribosyltransferase domain containing 1	NA	NA	NA	NA	-0.604062737870354	4.65865924965098e-05	NA	NA	NA	NA
106585046	LOC106585046	histone-lysine N-methyltransferase NSD3-like	NA	NA	NA	NA	-1.45185069131814	4.73723367221051e-05	NA	NA	NA	NA
106605119	LOC106605119	glutamate receptor ionotropic%2C kainate 3-like	NA	NA	NA	NA	1.088430780948	4.73723367221051e-05	NA	NA	NA	NA
106594595	LOC106594595	A disintegrin and metalloproteinase with thrombospondin motifs 3-like	NA	NA	NA	NA	-1.22597288826434	4.8197072031028e-05	NA	NA	NA	NA
106581864	asb1	ankyrin repeat and SOCS box containing 1	NA	NA	NA	NA	-1.24132560916146	4.84112913370879e-05	-0.921790910480188	0.00253651568134723	-0.534161609579416	0.0376729459233431
106582128	LOC106582128	alpha/beta hydrolase domain-containing protein 13	NA	NA	NA	NA	-0.576389613698875	4.8771273661615e-05	-0.653968580252689	3.28679015284273e-06	NA	NA
106575673	LOC106575673	mid1-interacting protein 1-B-like	NA	NA	NA	NA	-1.5119639370091	4.93748151326701e-05	-1.01529006079371	0.0129881207719333	NA	NA
106609786	nrf1	nuclear respiratory factor 1	NA	NA	NA	NA	-1.04032721245328	4.93748151326701e-05	-0.83497170691889	0.00427568585883478	NA	NA
100195750	catm	Cathepsin M	NA	NA	NA	NA	0.629342156202901	5.54931434882229e-05	NA	NA	NA	NA
106589748	LOC106589748	gamma-adducin-like	NA	NA	NA	NA	-1.10478732719969	5.57449877635011e-05	NA	NA	NA	NA
106582201	LOC106582201	integrin alpha-4-like	NA	NA	NA	NA	0.600217241353671	5.67553427155012e-05	NA	NA	NA	NA
106563965	NA	NA	NA	NA	NA	NA	-1.30221307249474	5.92037660966359e-05	-0.885253207876581	0.0160118903860167	NA	NA
106580660	clrn1	clarin 1	NA	NA	NA	NA	1.7006477032257	5.97084482499171e-05	NA	NA	NA	NA
106612622	LOC106612622	F-box only protein 46-like	NA	NA	NA	NA	-0.676494438027918	5.97084482499171e-05	-0.562922208571489	0.00139091069135891	NA	NA
106593024	LOC106593024	lysosomal alpha-glucosidase-like	NA	NA	NA	NA	-0.931367097322528	6.06936406362421e-05	-0.894819755795363	8.90881172676573e-05	NA	NA
106585425	dpp7	dipeptidyl-peptidase 7	NA	NA	NA	NA	0.564836805867834	6.15203093077922e-05	NA	NA	NA	NA
106574598	LOC106574598	neurobeachin-like protein 1	NA	NA	NA	NA	-0.882558313552108	6.18270584870268e-05	-0.835944810050162	0.000247750304477135	NA	NA
106613942	LOC106613942	piggyBac transposable element-derived protein 2-like	NA	NA	NA	NA	0.787237415515934	6.79000663681663e-05	NA	NA	NA	NA
106600685	LOC106600685	transmembrane protein 11%2C mitochondrial	NA	NA	NA	NA	-0.906222544556464	6.9775020544919e-05	-0.814638248767871	0.000691385446013553	NA	NA
106593877	LOC106593877	G patch domain and ankyrin repeat-containing protein 1-like	NA	NA	NA	NA	-0.964664074691985	7.02318287349973e-05	-0.832188103014758	0.000753022326173934	NA	NA
106602103	sstr1	somatostatin receptor 1	NA	NA	NA	NA	0.908906714113258	7.02318287349973e-05	NA	NA	NA	NA
106570941	kank1	KN motif and ankyrin repeat domains 1	NA	NA	NA	NA	-0.613709259369444	7.06041473748965e-05	NA	NA	NA	NA
106583865	LOC106583865	peroxisome proliferator-activated receptor gamma-like	NA	NA	NA	NA	-0.809817672750307	7.11531046240652e-05	NA	NA	NA	NA
106570076	LOC106570076	RNA-binding motif%2C single-stranded-interacting protein 3	NA	NA	NA	NA	-1.0233240348886	7.11531046240652e-05	NA	NA	NA	NA
106590658	LOC106590658	nuclear receptor coactivator 2-like	NA	NA	NA	NA	-0.892474976000978	7.28980230892982e-05	-0.7884089067974	0.000573127617118567	-0.676032098468608	0.000443902303898033
106561831	pddc1	Parkinson disease 7 domain containing 1	NA	NA	NA	NA	0.470677639956143	7.73710000669926e-05	NA	NA	NA	NA
106579131	coasy	CoA synthase	NA	NA	NA	NA	-0.920543535450234	7.92941372556343e-05	NA	NA	0.521408182500359	0.0139181421538719
106611484	LOC106611484	RNA-binding protein 25-like	NA	NA	NA	NA	-0.578273018710083	7.92941372556343e-05	NA	NA	NA	NA
106613773	LOC106613773	zinc finger and BTB domain-containing protein 7A-like	NA	NA	NA	NA	-1.2527671473406	8.43743768390631e-05	-1.7446133657768	2.10302307321352e-07	NA	NA
106590190	gli3	GLI family zinc finger 3	NA	NA	NA	NA	-1.41836420035898	8.84836732568027e-05	NA	NA	0.660791801498392	0.0367056384243598
100195042	ybx2a	Y-box-binding protein 2-A	NA	NA	NA	NA	-0.948427168191824	8.96415491411066e-05	-0.627808265319668	0.0227731947716819	0.520621727167292	0.0193195691457149
106594483	LOC106594483	glucagon receptor-like	NA	NA	NA	NA	-0.950914911314791	9.02784180243039e-05	NA	NA	NA	NA
106602231	LOC106602231	rho GTPase-activating protein 7-like	NA	NA	NA	NA	-0.526244863193074	9.79203671308383e-05	NA	NA	NA	NA
106606781	LOC106606781	ATP-dependent Clp protease proteolytic subunit%2C mitochondrial-like	NA	NA	NA	NA	-0.573591042572723	9.87825191556938e-05	NA	NA	NA	NA
106570615	LOC106570615	pumilio homolog 1-like	NA	NA	NA	NA	-0.609317308596925	0.000101136894436371	NA	NA	NA	NA
106560436	LOC106560436	protein ERGIC-53-like	NA	NA	NA	NA	0.755564607164987	0.000106930397423264	NA	NA	NA	NA
106612648	LOC106612648	ARF GTPase-activating protein GIT1-like	NA	NA	NA	NA	-0.814482653612445	0.000111743768149701	-0.584376842421952	0.0109277818878441	NA	NA
100136421	LOC100136421	opioid growth factor receptor-like protein 1	NA	NA	NA	NA	0.753017333014772	0.000114758705201075	0.602349243862313	0.00443016947464758	NA	NA
106593079	LOC106593079	putative pre-mRNA-splicing factor ATP-dependent RNA helicase DHX32	NA	NA	NA	NA	-2.03374329383721	0.000114809472941188	NA	NA	NA	NA
100196585	hsd17b10	hydroxysteroid (17-beta) dehydrogenase 10	NA	NA	NA	NA	-0.943029219311053	0.000116620409486582	-0.867080988205939	0.00098528299055491	NA	NA
106593913	LOC106593913	A disintegrin and metalloproteinase with thrombospondin motifs 14-like	NA	NA	NA	NA	-1.42961474654658	0.000116708641297705	-0.886926777948686	0.0189719242547058	NA	NA
106588226	LOC106588226	uncharacterized LOC106588226	NA	NA	NA	NA	0.626623157888263	0.000121190693835677	NA	NA	NA	NA
106574427	LOC106574427	metalloreductase STEAP3-like	NA	NA	NA	NA	-0.541203160072667	0.000122234143205295	-0.637183272690535	5.32844145398951e-06	NA	NA
106592311	LOC106592311	complement factor I-like	NA	NA	NA	NA	-0.920651060189472	0.000127750512466216	-0.83312904992989	0.000962417523881675	NA	NA
106599868	LOC106599868	zinc finger RNA-binding protein-like	NA	NA	NA	NA	-1.22705907351863	0.000132410912567676	NA	NA	0.56156280755052	0.0443824431494148
106591903	LOC106591903	polyadenylate-binding protein 1-like	NA	NA	NA	NA	-1.23105398843809	0.000132532569303592	-1.2406210985234	0.00015035251875325	NA	NA
106571975	chdh	choline dehydrogenase	NA	NA	NA	NA	-1.10906569477289	0.000142034651074953	NA	NA	NA	NA
106613370	LOC106613370	glioma tumor suppressor candidate region gene 1 protein-like	NA	NA	NA	NA	-0.960375623395946	0.000145253404465695	NA	NA	NA	NA
106607956	prox1	prospero homeobox 1	NA	NA	NA	NA	-0.668611380978073	0.000146500941543344	-0.64993144472941	0.00035446839031879	NA	NA
106608275	LOC106608275	zinc finger CCCH domain-containing protein 14-like	NA	NA	NA	NA	-0.682366419782731	0.000149225124419973	-0.567763352301415	0.00319394324659789	NA	NA
106571722	LOC106571722	protein sel-1 homolog 1-like	NA	NA	NA	NA	-1.71251298446443	0.000149544234032777	NA	NA	1.0020911705015	0.0107842670546185
106563769	LOC106563769	uncharacterized LOC106563769	NA	NA	NA	NA	0.606304734879046	0.000151788718620067	NA	NA	NA	NA
106572973	NA	NA	NA	NA	NA	NA	-0.862651528004749	0.000157435543625004	NA	NA	NA	NA
106562352	LOC106562352	lysine-specific histone demethylase 1A-like	NA	NA	NA	NA	-0.562020070611999	0.000167866782099192	NA	NA	NA	NA
106599908	NA	NA	NA	NA	NA	NA	-2.19442024045474	0.000167907172242284	-1.37431051393229	0.0351756424077042	NA	NA
100195249	hbs1l	HBS1-like (S. cerevisiae)	NA	NA	NA	NA	-0.488847557938731	0.000167907172242284	NA	NA	NA	NA
106590657	LOC106590657	nucleus accumbens-associated protein 1-like	NA	NA	NA	NA	-0.823997748355838	0.0001783841313063	-0.986564507877737	3.44136612912448e-05	NA	NA
106607134	LOC106607134	uncharacterized LOC106607134	NA	NA	NA	NA	-0.643373959771216	0.000179705532222541	-0.680451784847614	7.86632793963822e-05	NA	NA
106599585	LOC106599585	chromodomain-helicase-DNA-binding protein 7-like	NA	NA	NA	NA	-0.970883179761585	0.000184104723655618	NA	NA	NA	NA
106565103	LOC106565103	plasma membrane calcium-transporting ATPase 1-like	NA	NA	NA	NA	-0.725244439448561	0.000185952976043897	NA	NA	NA	NA
106602658	LOC106602658	tyrosine-protein phosphatase non-receptor type 9-like	NA	NA	NA	NA	-0.910596474121287	0.000186689091652347	-0.570443151509233	0.0332552252729864	NA	NA
106607193	LOC106607193	transmembrane protein 106B-like	NA	NA	NA	NA	0.418547850584893	0.000186909331011918	NA	NA	NA	NA
100196028	taz	tafazzin	NA	NA	NA	NA	-0.760044805662358	0.000195854118627584	-0.803619694789756	9.86066963876106e-05	NA	NA
106599535	LOC106599535	PERQ amino acid-rich with GYF domain-containing protein 2-like	NA	NA	NA	NA	-0.466750423630996	0.000197631194866087	NA	NA	NA	NA
106603118	LOC106603118	spectrin beta chain%2C non-erythrocytic 1-like	NA	NA	NA	NA	-0.812793644289329	0.000204551640389199	-0.565387807791813	0.0208971718675072	NA	NA
100195092	ier2	immediate early response 2	NA	NA	NA	NA	-1.90690020784495	0.000206814129155861	NA	NA	1.53951592523925	0.000449272970186787
106601792	LOC106601792	mitochondrial Rho GTPase 1-A	NA	NA	NA	NA	1.00244221638648	0.000208559519210864	NA	NA	NA	NA
106600664	LOC106600664	uncharacterized LOC106600664	NA	NA	NA	NA	-0.940213487163453	0.000217333987555858	NA	NA	NA	NA
106584859	LOC106584859	ubiquitin carboxyl-terminal hydrolase 3-like	NA	NA	NA	NA	-1.11181602346808	0.00021955214020097	-0.802936296184109	0.0129695385493382	NA	NA
106574200	LOC106574200	proline-rich receptor-like protein kinase PERK12	NA	NA	NA	NA	-1.11810858307791	0.000223438821510378	-0.675044067609509	0.0359084130500852	NA	NA
106610732	LOC106610732	consortin-like	NA	NA	NA	NA	-0.846928657245504	0.000225221516702099	NA	NA	NA	NA
106567228	LOC106567228	peptidyl-prolyl cis-trans isomerase FKBP1A-like	NA	NA	NA	NA	-0.525456782223559	0.000227863167467035	NA	NA	NA	NA
106613366	hnrnpul1	heterogeneous nuclear ribonucleoprotein U-like 1	NA	NA	NA	NA	-1.19310258792817	0.000227863167467035	NA	NA	NA	NA
106602023	LOC106602023	serine/threonine-protein kinase SMG1-like	NA	NA	NA	NA	-2.38439139727632	0.000241240371415379	-1.46641333242665	0.0361108055740373	NA	NA
106612567	LOC106612567	transmembrane protein 14A-like	NA	NA	NA	NA	0.636345566019468	0.00024590567164963	NA	NA	NA	NA
106607146	LOC106607146	transmembrane protein 184B-like	NA	NA	NA	NA	-0.712915661045211	0.00024590567164963	NA	NA	NA	NA
106587674	LOC106587674	anti-apoptotic protein NR13-like	NA	NA	NA	NA	-0.568066590767769	0.000245946696391548	-0.70405252474042	1.92230808717966e-06	NA	NA
106586144	LOC106586144	RNA-binding protein 34-like	NA	NA	NA	NA	-0.526360904546978	0.000261722799735724	NA	NA	NA	NA
106589382	LOC106589382	ankyrin repeat domain-containing protein 1-like	NA	NA	NA	NA	1.49899938412772	0.000263590339754567	NA	NA	-1.28769685551812	0.000459292204010139
106561369	LOC106561369	cat eye syndrome critical region protein 2-like	NA	NA	NA	NA	-0.706707727908652	0.000269264572469426	NA	NA	NA	NA
106561427	LOC106561427	ras association domain-containing protein 8-like	NA	NA	NA	NA	-1.0262245646501	0.000285396180246015	NA	NA	NA	NA
101448057	igfbp-1a1	insulin-like growth factor binding protein 1 paralog A1	NA	NA	NA	NA	-4.15812108703586	0.0002865502888046	NA	NA	3.00385580671504	0.00119252968601702
106613511	LOC106613511	dynamin-like 120 kDa protein%2C mitochondrial	NA	NA	NA	NA	-0.690645065008316	0.000289087971739615	NA	NA	0.710020786252753	1.46485171904575e-05
106608847	LOC106608847	low-density lipoprotein receptor-related protein 10-like	NA	NA	NA	NA	-0.633172932695466	0.000292657382626162	NA	NA	NA	NA
106561414	ric8b	RIC8 guanine nucleotide exchange factor B	NA	NA	NA	NA	-0.745979299285868	0.000307355992571272	NA	NA	NA	NA
100196762	gnai3	guanine nucleotide binding protein (G protein)%2C alpha inhibiting activity polypeptide 3	NA	NA	NA	NA	0.541106103429269	0.000307355992571272	NA	NA	NA	NA
106562205	rnf111	ring finger protein 111	NA	NA	NA	NA	-0.545902277276997	0.000307355992571272	NA	NA	NA	NA
106572186	LOC106572186	agrin-like	NA	NA	NA	NA	-0.58570841438191	0.00031128225668168	NA	NA	NA	NA
100195678	ubxn8	UBX domain protein 8	NA	NA	NA	NA	0.523530450432774	0.00031128225668168	0.731130294628581	5.79868716905812e-07	0.599318325283895	5.25463062209078e-06
106600738	sh2b1	SH2B adaptor protein 1	NA	NA	NA	NA	-0.618328390164134	0.00031128225668168	-0.524563314306679	0.00353417077574864	NA	NA
106562505	LOC106562505	N-lysine methyltransferase SETD8-A-like	NA	NA	NA	NA	-0.628393796092351	0.00031128225668168	-0.516612819584608	0.00604620586088109	NA	NA
106612015	LOC106612015	long-chain-fatty-acid--CoA ligase 1-like	NA	NA	NA	NA	-1.69643786296516	0.00031128225668168	NA	NA	1.96060199292961	1.05909464569591e-06
106570414	LOC106570414	alpha-catulin-like	NA	NA	NA	NA	0.980806776369848	0.000311956297668462	NA	NA	NA	NA
106601838	LOC106601838	GTPase IMAP family member 4-like	NA	NA	NA	NA	0.57067926360081	0.00031386646282333	NA	NA	NA	NA
100195389	aprin	Androgen-induced proliferation inhibitor	NA	NA	NA	NA	-1.13280584277107	0.000315385684233846	-0.771868031310044	0.0327266978405158	NA	NA
106566669	LOC106566669	60S ribosomal protein L32	NA	NA	NA	NA	-0.530133933352092	0.00031750422486841	-0.677997581227639	1.92215283826311e-06	NA	NA
100195988	uk114	Ribonuclease UK114	NA	NA	NA	NA	-1.39894367117254	0.000332529429844864	NA	NA	NA	NA
106593869	LOC106593869	probable global transcription activator SNF2L2	NA	NA	NA	NA	-0.91963635684715	0.000332529429844864	NA	NA	NA	NA
106594922	LOC106594922	E3 ubiquitin-protein ligase UBR4-like	NA	NA	NA	NA	-0.935964644522142	0.000332529429844864	NA	NA	NA	NA
106604689	eif3a	eukaryotic translation initiation factor 3%2C subunit A	NA	NA	NA	NA	-0.743519165349141	0.000332529429844864	-0.725961511809111	0.000663729276028474	NA	NA
106587844	LOC106587844	aryl hydrocarbon receptor nuclear translocator 2-like	NA	NA	NA	NA	-1.32577583778283	0.000334735652573977	-1.10094311194308	0.00682107271704063	NA	NA
106598904	znf326	zinc finger protein 326	NA	NA	NA	NA	0.42615916740748	0.000342531184697221	NA	NA	NA	NA
106564830	LOC106564830	complement C3-like	NA	NA	NA	NA	0.773700049185987	0.000347003290948648	NA	NA	NA	NA
106569665	LOC106569665	mitochondrial ubiquitin ligase activator of nfkb 1-A-like	NA	NA	NA	NA	-0.679634787980374	0.00038159595500363	NA	NA	NA	NA
106595833	LOC106595833	stomatin-like protein 1	NA	NA	NA	NA	0.834951928449095	0.00038159595500363	NA	NA	NA	NA
106609084	LOC106609084	polyadenylate-binding protein-interacting protein 2B-like	NA	NA	NA	NA	-0.515775850520438	0.000382807811603862	-0.567238567448753	9.30232884748336e-05	NA	NA
106576635	NA	NA	NA	NA	NA	NA	-0.607194435111091	0.000391712170607902	-0.699557736470168	4.48266630182315e-05	NA	NA
106561313	trim44	tripartite motif containing 44	NA	NA	NA	NA	-1.06780451239108	0.000391752867123954	-1.75550910241672	4.03162441515251e-09	NA	NA
106608850	LOC106608850	apoptotic chromatin condensation inducer in the nucleus-like	NA	NA	NA	NA	-0.452200225105246	0.00040986794387411	NA	NA	NA	NA
100195383	rb11b	Ras-related protein Rab-11B	NA	NA	NA	NA	0.506263849003134	0.000411618795711936	NA	NA	NA	NA
106596194	NA	NA	NA	NA	NA	NA	-1.05413859360812	0.000412629638377444	NA	NA	NA	NA
106583136	mdm4	MDM4%2C p53 regulator	NA	NA	NA	NA	-0.533852194459887	0.000415214311194007	NA	NA	NA	NA
106574057	LOC106574057	probable G-protein coupled receptor 52	NA	NA	NA	NA	-1.14055288442559	0.000415504536695695	NA	NA	NA	NA
106571691	btbd7	BTB (POZ) domain containing 7	NA	NA	NA	NA	-0.524339974616638	0.000420793329879839	NA	NA	NA	NA
106562711	LOC106562711	tetratricopeptide repeat protein 17-like	NA	NA	NA	NA	-0.892439539894382	0.00042384508109645	NA	NA	NA	NA
106571586	LOC106571586	heterogeneous nuclear ribonucleoprotein U-like	NA	NA	NA	NA	-0.43485275715707	0.00042384508109645	NA	NA	NA	NA
106600508	LOC106600508	rho guanine nucleotide exchange factor 18-like	NA	NA	NA	NA	0.782449888052984	0.00042402829862778	NA	NA	NA	NA
100286407	LOC100286407	alkaline phosphatase	NA	NA	NA	NA	-0.751833116902417	0.000430055067829008	-0.56581556206451	0.0178193137978743	NA	NA
106573311	LOC106573311	ras association domain-containing protein 8-like	NA	NA	NA	NA	-0.853448473251043	0.000451971277366901	-0.814510054173838	0.000872342137011021	NA	NA
106593475	LOC106593475	axoneme-associated protein mst101(2)-like	NA	NA	NA	NA	-1.61109984478735	0.000466312192845517	-1.6831529376342	0.000302793136243468	NA	NA
106589834	dnah17	dynein%2C axonemal%2C heavy chain 17	NA	NA	NA	NA	-1.85604953776232	0.000479951802171578	NA	NA	1.06081547396309	0.0199165173334906
106606573	NA	NA	NA	NA	NA	NA	0.983520803172468	0.000479951802171578	NA	NA	NA	NA
106565630	LOC106565630	ETS domain-containing protein Elk-4-like	NA	NA	NA	NA	-0.648834029374502	0.000479951802171578	NA	NA	NA	NA
100195006	pla1a	phospholipase A1 member A	NA	NA	NA	NA	0.695738308178439	0.000493309159739808	NA	NA	NA	NA
106565863	LOC106565863	ankyrin repeat and SAM domain-containing protein 1A-like	NA	NA	NA	NA	-2.5857578203777	0.000495602516666297	NA	NA	NA	NA
106587820	LOC106587820	protein CDKN2AIP homolog A-like	NA	NA	NA	NA	-1.11406413545245	0.00050867067757481	-1.01506275016314	0.00562094990657913	NA	NA
100286546	crym	crystallin%2C mu	NA	NA	NA	NA	1.25264823090562	0.000522404495547246	NA	NA	NA	NA
106612320	LOC106612320	E3 ubiquitin-protein ligase RNF12-A-like	NA	NA	NA	NA	-0.550045966097277	0.000527858000196538	NA	NA	NA	NA
106570020	LOC106570020	trichohyalin-like	NA	NA	NA	NA	-1.44176726848963	0.000527858000196538	-1.36463442804078	0.00156621957632746	NA	NA
106601343	LOC106601343	protein Daple-like	NA	NA	NA	NA	-0.603370399867532	0.000538931487106266	NA	NA	NA	NA
106564850	LOC106564850	ras-related protein ORAB-1	NA	NA	NA	NA	0.383431226021489	0.000538931487106266	NA	NA	NA	NA
106595130	NA	NA	NA	NA	NA	NA	0.916815781412149	0.000541581307737866	0.664866263132115	0.0200719727855542	-1.31596639192283	6.03133082838895e-09
106575962	LOC106575962	solute carrier organic anion transporter family member 1C1-like	NA	NA	NA	NA	0.763626773204758	0.000544419790271113	NA	NA	-0.776162571367317	5.17020947670475e-05
106597422	cssa03h7orf25	chromosome ssa03 open reading frame%2C human C7orf25	NA	NA	NA	NA	-0.95741212528036	0.000548761968068087	-0.845924031905798	0.00452156831088698	NA	NA
106591684	LOC106591684	GTPase IMAP family member 8-like	NA	NA	NA	NA	-4.8689863721239	0.000550098701127132	-4.21908122331198	0.00353417077574864	NA	NA
106592674	LOC106592674	zinc finger protein 330-like	NA	NA	NA	NA	0.601459194613401	0.000554985454866509	NA	NA	NA	NA
106583338	LOC106583338	dnaJ homolog subfamily C member 14-like	NA	NA	NA	NA	-0.445740857592493	0.000558217122333482	NA	NA	NA	NA
106562054	dhcr7	7-dehydrocholesterol reductase	NA	NA	NA	NA	-0.878021856032379	0.000559686357270855	NA	NA	0.801063445775604	0.000249198563141553
106587339	LOC106587339	E3 ubiquitin-protein ligase Arkadia-like	NA	NA	NA	NA	-0.496301277426781	0.000559686357270855	NA	NA	NA	NA
106600545	LOC106600545	sodium/potassium-transporting ATPase subunit beta-1-interacting protein 4-like	NA	NA	NA	NA	-0.893022998913915	0.000569767504820352	-0.940745221933543	0.000285065343607475	NA	NA
106568364	dab2	Dab%2C mitogen-responsive phosphoprotein%2C homolog 2 (Drosophila)	NA	NA	NA	NA	0.759606906295601	0.00059056821159081	0.694447238973126	0.0029106105174462	NA	NA
100194912	angl4	Angiopoietin-related protein 4	NA	NA	NA	NA	-1.44574649351408	0.00059056821159081	NA	NA	NA	NA
106601639	LOC106601639	long-chain fatty acid transport protein 1-like	NA	NA	NA	NA	-0.620110841240159	0.000614462671738327	-0.615626321629917	0.000810531007522846	NA	NA
106591223	LOC106591223	CREB3 regulatory factor-like	NA	NA	NA	NA	-1.00420543704859	0.000623841081547817	-0.924469546632198	0.0023323141898898	NA	NA
106611380	LOC106611380	calpain-1 catalytic subunit-like	NA	NA	NA	NA	0.906105709249195	0.000655787888953457	NA	NA	-0.519350068661815	0.0349341593711653
106562262	LOC106562262	methenyltetrahydrofolate synthase domain-containing protein-like	NA	NA	NA	NA	-0.583505821162561	0.000671914598038405	NA	NA	NA	NA
106600605	LOC106600605	N-acetyllactosaminide beta-1%2C3-N-acetylglucosaminyltransferase 2-like	NA	NA	NA	NA	-0.830688399617438	0.000672825047727111	NA	NA	NA	NA
106574687	LOC106574687	uncharacterized LOC106574687	NA	NA	NA	NA	0.735117625622635	0.000675386306635382	NA	NA	NA	NA
106598962	ocel1	occludin/ELL domain containing 1	NA	NA	NA	NA	0.501899462876391	0.000675386306635382	NA	NA	NA	NA
106612842	LOC106612842	abhydrolase domain-containing protein 15-like	NA	NA	NA	NA	1.8085523757669	0.000690315157658063	NA	NA	NA	NA
100306834	ccd22	Coiled-coil domain-containing protein 22	NA	NA	NA	NA	0.58543831778623	0.000692516149417577	NA	NA	NA	NA
106567829	LOC106567829	V-type proton ATPase subunit G 1-like	NA	NA	NA	NA	0.435780078400041	0.000692516149417577	NA	NA	NA	NA
106585934	spred2	sprouty-related%2C EVH1 domain containing 2	NA	NA	NA	NA	-0.919402842308347	0.000718844765507141	-1.20034869389555	5.69139308286551e-06	NA	NA
106588763	pum1	pumilio RNA-binding family member 1	NA	NA	NA	NA	-0.510908453523682	0.000728312454631966	NA	NA	NA	NA
106612433	lrch3	leucine-rich repeats and calponin homology (CH) domain containing 3	NA	NA	NA	NA	-0.611122543841784	0.000729695754912181	-0.560050970676505	0.00394354334764046	NA	NA
106602059	LOC106602059	inward rectifier potassium channel 2-like	NA	NA	NA	NA	-0.668584526941147	0.000734380794794652	-0.789136417240196	4.17557856405673e-05	NA	NA
106564971	LOC106564971	myeloid-associated differentiation marker-like	NA	NA	NA	NA	1.45674868746852	0.000739730648853477	NA	NA	NA	NA
100196649	pmm2	phosphomannomutase 2	NA	NA	NA	NA	-0.747352550513768	0.000747750295810622	NA	NA	NA	NA
106599874	LOC106599874	protein Wnt-9a-like	NA	NA	NA	NA	-0.80654846964894	0.000752214835435032	NA	NA	NA	NA
106587690	LOC106587690	vacuolar protein sorting-associated protein 33B	NA	NA	NA	NA	0.808847636967985	0.000755542436047128	NA	NA	NA	NA
100136573	LOC100136573	apolipoprotein A-I	NA	NA	NA	NA	-0.741086816745032	0.000755542436047128	-0.528494051911074	0.0309002471467568	NA	NA
106562415	LOC106562415	epithelial splicing regulatory protein 2-like	NA	NA	NA	NA	-0.681456597251728	0.000773905372271884	NA	NA	NA	NA
106603994	LOC106603994	telomerase-binding protein EST1A-like	NA	NA	NA	NA	-0.81879725553126	0.000792584976828874	-0.930831979810971	5.18031288905774e-05	-0.521768351810451	0.00998942866228881
106605561	LOC106605561	uncharacterized LOC106605561	NA	NA	NA	NA	-0.953372418394756	0.000798248657844758	NA	NA	NA	NA
106570004	LOC106570004	hepatic leukemia factor-like	NA	NA	NA	NA	-0.547111315015497	0.000817589505702119	-0.556216254833984	0.000893260603886748	NA	NA
106610514	LOC106610514	interferon-induced very large GTPase 1-like	NA	NA	NA	NA	-1.83507226248926	0.000831726330338469	NA	NA	NA	NA
100195704	rsrc1	arginine/serine-rich coiled-coil 1	NA	NA	NA	NA	-0.563874731643338	0.000842616963029445	-0.580290892774677	0.000739277784076447	NA	NA
106588050	LOC106588050	pyruvate dehydrogenase phosphatase regulatory subunit%2C mitochondrial-like	NA	NA	NA	NA	-1.40592714275842	0.00084304275739165	-1.42157673157775	0.00046719617359205	NA	NA
106603968	LOC106603968	la-related protein 1-like	NA	NA	NA	NA	-0.579772759294812	0.000869580584006712	NA	NA	NA	NA
106589999	LOC106589999	AT-rich interactive domain-containing protein 4B-like	NA	NA	NA	NA	-0.972517925655083	0.000884773176747716	NA	NA	NA	NA
106575550	LOC106575550	ATP-dependent RNA helicase DDX3X-like	NA	NA	NA	NA	-0.627789707173381	0.00088839776444841	-0.561002496174857	0.0051415362494044	NA	NA
106565831	LOC106565831	EGF domain-specific O-linked N-acetylglucosamine transferase-like	NA	NA	NA	NA	0.657920744862892	0.000904285871524128	NA	NA	NA	NA
106573426	LOC106573426	NACHT%2C LRR and PYD domains-containing protein 12-like	NA	NA	NA	NA	0.618272420709271	0.000904285871524128	0.543344650326242	0.00688308385878793	NA	NA
106604380	LOC106604380	integrator complex subunit 5-like	NA	NA	NA	NA	-0.881633247156698	0.000971662277400628	-0.971189639989019	0.000792687077641396	NA	NA
106600692	LOC106600692	U1 small nuclear ribonucleoprotein 70 kDa-like	NA	NA	NA	NA	-0.414999534219905	0.000975047422034626	NA	NA	NA	NA
100195207	cg057	CG057 protein	NA	NA	NA	NA	0.425747667733104	0.000975047422034626	NA	NA	NA	NA
106565752	LOC106565752	class E basic helix-loop-helix protein 40-like	NA	NA	NA	NA	0.651475979615857	0.000995520958946675	NA	NA	NA	NA
106576574	NA	NA	NA	NA	NA	NA	0.725081178654613	0.00101511474449541	NA	NA	NA	NA
106582113	LOC106582113	B-cell CLL/lymphoma 9 protein-like	NA	NA	NA	NA	-0.56654234586543	0.00102515087481594	NA	NA	NA	NA
106570245	LOC106570245	AT-rich interactive domain-containing protein 1A-like	NA	NA	NA	NA	-0.679128495738748	0.00102545466577043	NA	NA	NA	NA
106570910	LOC106570910	sodium-dependent phosphate transporter 2-like	NA	NA	NA	NA	-1.01335100648657	0.00105093124343406	-0.842864471893786	0.0106790394502915	NA	NA
106593785	LOC106593785	guanine nucleotide-binding protein subunit alpha-12-like	NA	NA	NA	NA	-0.713124859534161	0.00107507460223635	-0.864482394459657	3.37496841235207e-05	NA	NA
106568923	LOC106568923	roquin-1-like	NA	NA	NA	NA	-0.730009872363636	0.00107507460223635	NA	NA	NA	NA
106606414	LOC106606414	putative L-aspartate dehydrogenase	NA	NA	NA	NA	-0.921420876033384	0.00107507460223635	-1.05800099497835	0.000135521077578087	NA	NA
106579101	LOC106579101	zinc finger protein 281-like	NA	NA	NA	NA	-0.815803026287453	0.00109848752723063	-1.01932542489219	3.37496841235207e-05	NA	NA
106583631	LOC106583631	SET domain-containing protein 5-like	NA	NA	NA	NA	-0.65315443792353	0.00110143568507943	NA	NA	NA	NA
106564875	LOC106564875	ubiquitin carboxyl-terminal hydrolase 34-like	NA	NA	NA	NA	-0.481729908181763	0.00114748709617862	NA	NA	NA	NA
100195215	tra2b	transformer 2 beta homolog (Drosophila)	NA	NA	NA	NA	-0.527205750575673	0.00115266565554069	NA	NA	NA	NA
106586164	LOC106586164	striatin-like	NA	NA	NA	NA	-0.834338979644452	0.00115781020340815	NA	NA	NA	NA
106612304	hdx	highly divergent homeobox	NA	NA	NA	NA	0.557267026097246	0.00117079141812438	NA	NA	NA	NA
106605105	LOC106605105	cytochrome P450 4B1-like	NA	NA	NA	NA	0.654266360150548	0.001178156026753	NA	NA	NA	NA
106611039	LOC106611039	asialoglycoprotein receptor 1-like	NA	NA	NA	NA	0.533498504167668	0.0011899644308638	NA	NA	NA	NA
100195402	txnip	thioredoxin interacting protein	NA	NA	NA	NA	-2.1257276332511	0.001192769800592	NA	NA	NA	NA
106562578	LOC106562578	uncharacterized LOC106562578	NA	NA	NA	NA	0.733724031364152	0.00122068354917824	NA	NA	-0.73809084826231	0.000150620636022989
106600986	LOC106600986	60S ribosomal protein L19-like	NA	NA	NA	NA	-0.646514351641048	0.00122427226452252	-0.664805206514121	0.00105906953575653	NA	NA
100380334	eif3a	eukaryotic translation initiation factor 3%2C subunit A	NA	NA	NA	NA	-0.703712457467009	0.00122427226452252	-0.696186377460706	0.00181876699135429	NA	NA
106584234	LOC106584234	36.4 kDa proline-rich protein-like	NA	NA	NA	NA	-0.887042774036941	0.00122427226452252	NA	NA	0.940371640870285	4.85217904202232e-05
106564191	LOC106564191	eggshell protein 1-like	NA	NA	NA	NA	-1.50923065168376	0.00124469836044863	-1.61377377331826	0.000542710442116824	NA	NA
106595182	LOC106595182	trichohyalin-like	NA	NA	NA	NA	-1.6837366691616	0.0012489608881838	-1.37185316080826	0.0130334880532401	NA	NA
100286428	ube2j2	ubiquitin-conjugating enzyme E2%2C J2	NA	NA	NA	NA	-0.505070394956366	0.00127278835375857	-0.648798037618757	1.34347323253892e-05	NA	NA
106569851	LOC106569851	A-kinase anchor protein 9-like	NA	NA	NA	NA	-0.628285246178875	0.00127364112624872	NA	NA	NA	NA
106579830	LOC106579830	triple functional domain protein-like	NA	NA	NA	NA	-1.03383747538899	0.00127717733288474	NA	NA	0.772501749499442	0.00502959436985243
106591483	LOC106591483	ETS-related transcription factor Elf-2-like	NA	NA	NA	NA	-0.598512664907747	0.00127856781213999	NA	NA	NA	NA
106571670	LOC106571670	RNA-binding protein 25-like	NA	NA	NA	NA	-0.534368775522943	0.0012807863631057	NA	NA	NA	NA
106602776	LOC106602776	ecto-ADP-ribosyltransferase 4-like	NA	NA	NA	NA	-0.650713793344488	0.00129313589261426	-0.793657881031881	5.36784902627059e-05	NA	NA
106565089	LOC106565089	zinc finger and SCAN domain-containing protein 2-like	NA	NA	NA	NA	0.859051611237935	0.00129313589261426	NA	NA	NA	NA
106586216	myo3b	myosin IIIB	NA	NA	NA	NA	0.83165231739099	0.00129313589261426	NA	NA	-0.683871029020072	0.00261995876560571
106604552	LOC106604552	palmitoyltransferase ZDHHC9-like	NA	NA	NA	NA	0.809561260533294	0.00131873480464475	NA	NA	NA	NA
106576393	LOC106576393	ETS domain-containing transcription factor ERF-like	NA	NA	NA	NA	-0.685113711773113	0.00131994885786836	-0.684006558206181	0.00320615993985758	NA	NA
106609224	LOC106609224	caldesmon%2C smooth muscle-like	NA	NA	NA	NA	-0.607068691393251	0.00132576124277653	NA	NA	NA	NA
106608371	LOC106608371	uncharacterized LOC106608371	NA	NA	NA	NA	-0.478066437960594	0.0013526789907681	-0.543863649825369	0.000298105064449077	NA	NA
106611914	LOC106611914	dual specificity protein phosphatase 1-like	NA	NA	NA	NA	-2.05835417237161	0.00136155600258374	NA	NA	1.25200025483185	0.023308241276788
106565584	LOC106565584	uncharacterized LOC106565584	NA	NA	NA	NA	0.747102726781098	0.00136155600258374	NA	NA	NA	NA
106593223	LOC106593223	probable E3 ubiquitin-protein ligase HERC1	NA	NA	NA	NA	-0.923076162523673	0.00137243760819503	NA	NA	NA	NA
106608217	LOC106608217	RNA-binding protein 25-like	NA	NA	NA	NA	-0.539127926008921	0.00138258006987749	NA	NA	NA	NA
106594672	LOC106594672	nucleoporin seh1-like	NA	NA	NA	NA	-0.658118045216733	0.00139685182462118	NA	NA	NA	NA
106568340	LOC106568340	E3 ubiquitin-protein ligase Praja-2-like	NA	NA	NA	NA	0.43123365925699	0.00139726491841827	NA	NA	-0.706060688552035	2.15910805616909e-10
106583295	ppp1r8	protein phosphatase 1%2C regulatory subunit 8	NA	NA	NA	NA	-0.637945503560066	0.0014085432062516	-0.571961281764684	0.00905323717937226	NA	NA
106586750	LOC106586750	NADP-dependent malic enzyme%2C mitochondrial-like	NA	NA	NA	NA	1.58690143776832	0.00142127258367551	NA	NA	NA	NA
106576718	entpd6	ectonucleoside triphosphate diphosphohydrolase 6 (putative)	NA	NA	NA	NA	0.786552325537716	0.00142127258367551	NA	NA	NA	NA
106588987	LOC106588987	TBC1 domain family member 20-like	NA	NA	NA	NA	-0.780134845064223	0.00142127258367551	-0.64554748533877	0.031817952797972	0.68073683720108	0.00106539953613014
106563070	zcchc9	zinc finger%2C CCHC domain containing 9	NA	NA	NA	NA	-0.462407190530396	0.00142127258367551	NA	NA	NA	NA
106604356	LOC106604356	centromere protein F-like	NA	NA	NA	NA	-0.699418448431679	0.00145491989950881	NA	NA	NA	NA
106605425	LOC106605425	metalloreductase STEAP4-like	NA	NA	NA	NA	-6.83927843644707	0.00147255691690106	NA	NA	NA	NA
106610221	LOC106610221	zinc finger protein 827-like	NA	NA	NA	NA	-0.846567881556949	0.00147364804413861	NA	NA	NA	NA
106581611	LOC106581611	protein Ycf2-like	NA	NA	NA	NA	-0.845882650779551	0.00147611816485717	NA	NA	NA	NA
106579147	med1	mediator complex subunit 1	NA	NA	NA	NA	-0.53180895489324	0.00151577968311015	NA	NA	NA	NA
106597357	LOC106597357	complement C3-like	NA	NA	NA	NA	1.23773125554099	0.0015303687588663	0.926444673275087	0.0360911877797955	NA	NA
106606731	LOC106606731	uncharacterized protein C16orf52 homolog B	NA	NA	NA	NA	-0.850437064217202	0.00154319296974578	NA	NA	NA	NA
106595974	LOC106595974	gastrula zinc finger protein XlCGF57.1-like	NA	NA	NA	NA	0.720852101680099	0.00154843719994084	NA	NA	NA	NA
106579196	LOC106579196	calpain-15-like	NA	NA	NA	NA	-0.783243928221551	0.0015598902716905	NA	NA	NA	NA
106577776	LOC106577776	transmembrane protein 88-like	NA	NA	NA	NA	-0.815796848795416	0.0015820722245069	NA	NA	0.57551940453537	0.0101797344228296
106601031	LOC106601031	coenzyme Q-binding protein COQ10 homolog%2C mitochondrial-like	NA	NA	NA	NA	-1.26689125606984	0.00158269861276864	NA	NA	NA	NA
106585686	agtpbp1	ATP/GTP binding protein 1	NA	NA	NA	NA	1.56916318981251	0.00160260276253805	NA	NA	NA	NA
106562708	LOC106562708	D-glucuronyl C5-epimerase-like	NA	NA	NA	NA	-1.73798190821644	0.00160853138878702	NA	NA	NA	NA
106579625	LOC106579625	mediator of DNA damage checkpoint protein 1-like	NA	NA	NA	NA	-0.532610746167563	0.00161075757359146	NA	NA	0.743221506690134	1.62224237601526e-07
106568957	LOC106568957	angiopoietin-related protein 4-like	NA	NA	NA	NA	-1.10375202272163	0.00161306775598903	NA	NA	NA	NA
106562314	LOC106562314	leucine-rich repeat-containing G-protein coupled receptor 4-like	NA	NA	NA	NA	-0.831554325012641	0.00161306775598903	NA	NA	NA	NA
106601244	LOC106601244	histone acetyltransferase p300-like	NA	NA	NA	NA	-0.511487091770271	0.00165181571858594	NA	NA	NA	NA
106566724	baz2a	bromodomain adjacent to zinc finger domain%2C 2A	NA	NA	NA	NA	-0.414871903488441	0.00165308080232743	NA	NA	NA	NA
100196753	i2b2b	Interferon regulatory factor 2-binding protein 2-B	NA	NA	NA	NA	-0.697112333616638	0.00166761373449299	NA	NA	NA	NA
106609202	macrod2	MACRO domain containing 2	NA	NA	NA	NA	-0.768616376106993	0.0016678901159023	-0.595824225031707	0.0270688722125363	NA	NA
106572951	LOC106572951	ATP-binding cassette sub-family D member 1-like	NA	NA	NA	NA	-0.580951244026949	0.00168764322196242	NA	NA	0.584146105266066	0.000185833268236401
106562044	LOC106562044	MTSS1-like protein	NA	NA	NA	NA	-0.644341568039637	0.00169368075092747	NA	NA	NA	NA
100136385	LOC100136385	hyperosmotic glycine rich protein	NA	NA	NA	NA	-0.671693830275531	0.00176759212161546	-0.651945824208705	0.00334260430761626	NA	NA
106611378	LOC106611378	EMILIN-1-like	NA	NA	NA	NA	-0.516991919690102	0.00176759212161546	NA	NA	NA	NA
106574325	LOC106574325	neuropilin-2-like	NA	NA	NA	NA	-0.869871419449824	0.00178924520410284	NA	NA	NA	NA
106565186	LOC106565186	DDB1- and CUL4-associated factor 12-like	NA	NA	NA	NA	-0.542126577446738	0.00179439601883991	-0.691288820289686	3.12770438074547e-05	NA	NA
106572748	ythdc1	YTH domain containing 1	NA	NA	NA	NA	-0.362592945542666	0.00181683310081213	NA	NA	NA	NA
106566880	LOC106566880	guanine nucleotide-binding protein G(I)/G(S)/G(T) subunit beta-1-like	NA	NA	NA	NA	-0.531563977986244	0.00182747116633668	NA	NA	NA	NA
106570187	LOC106570187	splicing factor 3B subunit 4-like	NA	NA	NA	NA	-0.817948801793307	0.00189219907376697	NA	NA	0.913690916738407	3.62891077059783e-05
106574152	LOC106574152	thromboxane A2 receptor-like	NA	NA	NA	NA	-0.568206725324756	0.00189454762139819	-0.510272106742093	0.00872612388939677	NA	NA
106603070	LOC106603070	SH3 domain-containing kinase-binding protein 1-like	NA	NA	NA	NA	1.93139076840855	0.00190620108941367	NA	NA	NA	NA
106568937	LOC106568937	SPRY domain-containing SOCS box protein 4-like	NA	NA	NA	NA	-0.699295161439423	0.00194698879811473	NA	NA	NA	NA
106580079	LOC106580079	ubiquitin-associated protein 2-like	NA	NA	NA	NA	-0.61857630817138	0.0019496069751847	NA	NA	NA	NA
106595998	LOC106595998	NF-X1-type zinc finger protein NFXL1-like	NA	NA	NA	NA	-0.887807622426243	0.00194990542851308	NA	NA	NA	NA
106574210	cyfip1	cytoplasmic FMR1 interacting protein 1	NA	NA	NA	NA	-0.590278915858937	0.00195178326524119	NA	NA	NA	NA
106591766	LOC106591766	synaptopodin-like	NA	NA	NA	NA	-0.909124944549769	0.00196540316928885	NA	NA	NA	NA
106601275	LOC106601275	retinol dehydrogenase 8-like	NA	NA	NA	NA	0.471164185124299	0.00196540316928885	NA	NA	-0.749686763226336	2.69882321948925e-09
106594277	LOC106594277	TBC1 domain family member 1-like	NA	NA	NA	NA	-0.827486769329143	0.00196540316928885	NA	NA	NA	NA
106606535	LOC106606535	F-box/WD repeat-containing protein 9-like	NA	NA	NA	NA	-0.563525529757371	0.00200900145294476	NA	NA	NA	NA
100286438	ru2b	U2 small nuclear ribonucleoprotein B	NA	NA	NA	NA	0.486312209963782	0.00202008206101142	NA	NA	NA	NA
106588802	aste1	asteroid homolog 1 (Drosophila)	NA	NA	NA	NA	-0.463114425073208	0.00206017482940712	NA	NA	NA	NA
100196599	zfand5b	zinc finger%2C AN1-type domain 5b	NA	NA	NA	NA	-0.690584419861638	0.00207070709002937	NA	NA	NA	NA
106574885	LOC106574885	cyclin-Y-like protein 1	NA	NA	NA	NA	0.665438206345248	0.00207070709002937	NA	NA	NA	NA
106600124	LOC106600124	ephrin type-A receptor 3-like	NA	NA	NA	NA	1.59210978781955	0.00207070709002937	1.1549639761045	0.0437346603502845	NA	NA
106561934	LOC106561934	gamma-butyrobetaine dioxygenase-like	NA	NA	NA	NA	-0.691857370535407	0.00208686494462727	-0.720847352183024	0.0013441215127349	-0.656434330411868	0.000446928659729011
106571146	LOC106571146	serine/threonine-protein phosphatase 4 regulatory subunit 3	NA	NA	NA	NA	-0.431625174348243	0.00209311496251285	NA	NA	NA	NA
106603525	LOC106603525	coxsackievirus and adenovirus receptor homolog	NA	NA	NA	NA	-0.385811422710734	0.00209311496251285	NA	NA	NA	NA
106591600	LOC106591600	protein kinase C beta type-like	NA	NA	NA	NA	-0.95531140582615	0.00217365185108486	NA	NA	0.729256116029951	0.00546007233135807
106579566	LOC106579566	gamma-glutamyl hydrolase-like	NA	NA	NA	NA	0.577572113203693	0.00218305542060625	NA	NA	NA	NA
106608678	LOC106608678	zinc finger and BTB domain-containing protein 38-like	NA	NA	NA	NA	-1.56314576002913	0.00221086508969285	NA	NA	0.95384463286035	0.0316202071297255
106589786	LOC106589786	vasohibin-1-like	NA	NA	NA	NA	-2.17598004252122	0.00221086508969285	NA	NA	NA	NA
100306758	cf166	CF166 protein	NA	NA	NA	NA	0.452795604914757	0.002214372610125	NA	NA	NA	NA
106568454	LOC106568454	dymeclin-like	NA	NA	NA	NA	-0.598369226956015	0.00223348014299968	-0.681245792440018	0.000544926282488156	NA	NA
106569886	LOC106569886	chromatin target of PRMT1 protein-like	NA	NA	NA	NA	-0.43860678061278	0.00223348014299968	NA	NA	NA	NA
106581845	slc40a1	solute carrier family 40 (iron-regulated transporter)%2C member 1	NA	NA	NA	NA	-1.11511813689824	0.00227688312867197	NA	NA	NA	NA
106607713	mdn1	midasin AAA ATPase 1	NA	NA	NA	NA	-0.748793209070378	0.00229200645014571	NA	NA	0.652808453312306	0.00174659037155494
106592312	NA	NA	NA	NA	NA	NA	0.621685800988061	0.00233999690322115	NA	NA	NA	NA
106605926	LOC106605926	inversin-like	NA	NA	NA	NA	-1.08586383521232	0.00236123001110448	-0.840707710613893	0.0167941907631297	NA	NA
106607815	LOC106607815	probable N-acetyltransferase CML1	NA	NA	NA	NA	-1.17720185811381	0.00238249503550755	NA	NA	NA	NA
106608379	LOC106608379	transmembrane protein 214-like	NA	NA	NA	NA	-0.642545388544693	0.00238249503550755	NA	NA	0.622587947937978	0.000474401355231769
106579277	lzts2	leucine zipper%2C putative tumor suppressor 2	NA	NA	NA	NA	-0.792691732543739	0.00238377039353357	NA	NA	NA	NA
106563932	paxbp1	PAX3 and PAX7 binding protein 1	NA	NA	NA	NA	-0.74059122573769	0.00238377039353357	NA	NA	NA	NA
106588053	LOC106588053	proline-rich protein 36-like	NA	NA	NA	NA	-0.802924543742252	0.00243720259987928	NA	NA	NA	NA
106581167	LOC106581167	hypermethylated in cancer 1 protein-like	NA	NA	NA	NA	-0.515278502459186	0.00247510720624582	NA	NA	NA	NA
106606847	tmed1	transmembrane p24 trafficking protein 1	NA	NA	NA	NA	0.544531951331006	0.00249754720972098	NA	NA	NA	NA
106587074	LOC106587074	oxidoreductase HTATIP2-like	NA	NA	NA	NA	0.460476157303866	0.00250332269755701	NA	NA	NA	NA
106573659	LOC106573659	serum paraoxonase/arylesterase 2-like	NA	NA	NA	NA	0.443787585760156	0.00253429828561193	NA	NA	NA	NA
106612726	scn4b	sodium channel%2C voltage gated%2C type IV beta subunit	NA	NA	NA	NA	-2.14681949893082	0.00253429828561193	-1.67188455235362	0.0324593617441427	NA	NA
106602542	LOC106602542	multiple epidermal growth factor-like domains protein 8	NA	NA	NA	NA	-0.579219279446249	0.00253429828561193	-0.540123785100521	0.00623343467730749	NA	NA
100195124	pai2b	Polyadenylate-binding protein-interacting protein 2B	NA	NA	NA	NA	-0.527238031912848	0.00255630604628174	-0.712948754058385	1.75871279280203e-05	NA	NA
106590823	LOC106590823	cysteine-rich hydrophobic domain-containing protein 2	NA	NA	NA	NA	0.780511267323806	0.00256688008089752	0.748298402796287	0.0036362413154963	NA	NA
106572818	LOC106572818	ski oncogene-like	NA	NA	NA	NA	-0.804970705218709	0.00259557572213313	NA	NA	NA	NA
106562453	LOC106562453	selenocysteine insertion sequence-binding protein 2-like	NA	NA	NA	NA	-0.795489738224676	0.00260488043103572	-0.602310612590497	0.0291657269922497	NA	NA
106585912	LOC106585912	leukemia inhibitory factor receptor-like	NA	NA	NA	NA	-0.579103480159151	0.00266053570107395	-0.568736140691553	0.0039595390688061	NA	NA
106589849	LOC106589849	serine/arginine-rich splicing factor 2-like	NA	NA	NA	NA	-0.371813199078443	0.00278221075413493	NA	NA	NA	NA
106602376	LOC106602376	F-box/WD repeat-containing protein 7-like	NA	NA	NA	NA	-0.704346689771732	0.00279309402704886	NA	NA	NA	NA
106593796	LOC106593796	phosphatidate cytidylyltransferase 1-like	NA	NA	NA	NA	-0.870566471957689	0.00280004415618535	-1.08355371899747	2.89539742643026e-05	-0.671888505321862	0.00252268303685395
106565593	LOC106565593	cyclic AMP-dependent transcription factor ATF-1-like	NA	NA	NA	NA	0.424457104728455	0.00282605089685715	NA	NA	NA	NA
106607431	LOC106607431	peroxisomal membrane protein PMP34-like	NA	NA	NA	NA	0.445901217487462	0.00282742261525536	NA	NA	NA	NA
106567587	LOC106567587	remodeling and spacing factor 1-like	NA	NA	NA	NA	-0.413279596078142	0.00283867146995499	NA	NA	NA	NA
106580491	LOC106580491	histone acetyltransferase KAT6A-like	NA	NA	NA	NA	-0.419570189051609	0.00285816421747285	NA	NA	NA	NA
106582101	LOC106582101	immunoglobulin superfamily member 3-like	NA	NA	NA	NA	-0.622447615490995	0.00286929730015915	NA	NA	NA	NA
106604165	LOC106604165	kelch-like protein 4	NA	NA	NA	NA	0.812027192432021	0.00293943652324905	NA	NA	-0.594951535952001	0.0148763380030736
106602771	LOC106602771	RING finger protein 24-like	NA	NA	NA	NA	-0.571442103660107	0.00296211181183012	NA	NA	0.701038663019669	9.91142445329425e-06
106579062	LOC106579062	tectonic-3-like	NA	NA	NA	NA	0.488596490719881	0.00299896056978504	NA	NA	NA	NA
106588163	ubap2l	ubiquitin associated protein 2-like	NA	NA	NA	NA	-0.433225567067084	0.00300838022787183	NA	NA	NA	NA
106593155	LOC106593155	serine/arginine repetitive matrix protein 2-like	NA	NA	NA	NA	-0.607205058706083	0.0030259404978104	-0.893804277584986	1.45308270409514e-06	NA	NA
106608615	LOC106608615	adhesion G protein-coupled receptor A3-like	NA	NA	NA	NA	-0.539259171258842	0.00306629785181544	NA	NA	NA	NA
106595054	NA	NA	NA	NA	NA	NA	-0.8708136759487	0.00308711089798768	NA	NA	NA	NA
106569120	LOC106569120	arf-GAP with GTPase%2C ANK repeat and PH domain-containing protein 3-like	NA	NA	NA	NA	-1.7072276664526	0.00310449102091837	NA	NA	NA	NA
106609900	LOC106609900	GTP-binding nuclear protein Ran-like	NA	NA	NA	NA	0.379615103721109	0.00310704251173068	NA	NA	NA	NA
106579961	specc1l	sperm antigen with calponin homology and coiled-coil domains 1-like	NA	NA	NA	NA	-0.397693960490557	0.00310704251173068	NA	NA	NA	NA
100196135	rs26	40S ribosomal protein S26	NA	NA	NA	NA	-0.569121771009394	0.00311677757568145	NA	NA	NA	NA
106604318	LOC106604318	ankyrin repeat and KH domain-containing protein 1-like	NA	NA	NA	NA	-0.676084084835003	0.00312199532247195	-0.7821990795612	0.0005161496123789	NA	NA
106575315	LOC106575315	multidrug resistance-associated protein 4-like	NA	NA	NA	NA	0.499857124206838	0.0031422433379131	NA	NA	-0.600663822252104	1.8207457798392e-05
106583159	LOC106583159	zinc finger CCCH domain-containing protein 10-like	NA	NA	NA	NA	-0.502477248076454	0.00325554741644298	-0.633718161360879	9.66593581773622e-05	NA	NA
106591986	LOC106591986	ras-related protein Rab-11A	NA	NA	NA	NA	-0.832735766698717	0.00325691437468891	-1.19192281382071	1.38091954279493e-05	NA	NA
100196052	fkbp5	FK506 binding protein 5	NA	NA	NA	NA	-1.22960198772602	0.00327674199197567	NA	NA	-1.02394740797869	0.00313008680433876
106582636	rbm39	RNA binding motif protein 39	NA	NA	NA	NA	-0.399342407149914	0.00331276027098062	NA	NA	NA	NA
106606463	LOC106606463	F-box/WD repeat-containing protein 9-like	NA	NA	NA	NA	-0.742588660076193	0.00332953781038002	-1.02883543215913	2.11174387139239e-05	NA	NA
106587821	NA	NA	NA	NA	NA	NA	0.570312831823412	0.00335346344909824	NA	NA	NA	NA
100286457	sdc2a	Syndecan-2-A	NA	NA	NA	NA	-0.542987980509098	0.00335346344909824	-0.649372706492653	0.000323604492855625	-0.57363582257541	0.000189415571442628
106606527	LOC106606527	mitochondrial Rho GTPase 1-A-like	NA	NA	NA	NA	-0.936240248504361	0.0033610983991042	NA	NA	1.08741888253114	4.73759131615008e-05
106612614	LOC106612614	histone H3.3	NA	NA	NA	NA	-0.468200091483093	0.00336654759912297	NA	NA	NA	NA
106601791	LOC106601791	Na(+)/H(+) exchange regulatory cofactor NHE-RF2-like	NA	NA	NA	NA	-0.946194948286348	0.00338907574255057	-0.75815548652137	0.029730828082845	NA	NA
100194647	LOC100194647	proteasome (prosome%2C macropain) 26S subunit%2C non ATPase%2C 3-2	NA	NA	NA	NA	-0.588919531210446	0.00344157840065711	NA	NA	0.544801583509423	0.00126352261664289
106590284	LOC106590284	TGF-beta receptor type-1-like	NA	NA	NA	NA	-0.730966733293707	0.0034913232558693	NA	NA	NA	NA
100380773	sptan1	spectrin%2C alpha%2C non-erythrocytic 1	NA	NA	NA	NA	-0.647397749741564	0.00352414125407567	NA	NA	NA	NA
106572154	LOC106572154	zinc finger protein 362-like	NA	NA	NA	NA	-0.700814584929558	0.00352829490315372	NA	NA	NA	NA
100136435	LOC100136435	serum lectin isoform 1 precursor	NA	NA	NA	NA	4.46231340360262	0.00354147039761447	NA	NA	NA	NA
106573120	LOC106573120	hepatocyte growth factor receptor-like	NA	NA	NA	NA	-0.703324124884483	0.00358571257678229	NA	NA	NA	NA
100195430	nol11	nucleolar protein 11	NA	NA	NA	NA	-0.805921589500724	0.00362176012320728	NA	NA	NA	NA
100196399	dusp23	dual specificity phosphatase 23	NA	NA	NA	NA	0.658183432553475	0.00363951167444538	NA	NA	NA	NA
106578280	LOC106578280	uncharacterized protein KIAA0556-like	NA	NA	NA	NA	0.679171723325652	0.00366021650903113	NA	NA	NA	NA
106572920	LOC106572920	methyl-CpG-binding protein 2-like	NA	NA	NA	NA	-0.74597971503587	0.00370532683107684	-0.971886034696137	5.43752058164388e-05	NA	NA
106594750	LOC106594750	U5 small nuclear ribonucleoprotein 40 kDa protein-like	NA	NA	NA	NA	-0.785193227018041	0.00379849709770523	NA	NA	0.97606184297899	1.33636160870304e-05
106566158	LOC106566158	glutaminase kidney isoform%2C mitochondrial-like	NA	NA	NA	NA	0.681563245363434	0.00384002688585359	NA	NA	NA	NA
106595583	LOC106595583	activating transcription factor 7-interacting protein 1-like	NA	NA	NA	NA	0.521857953553203	0.00384002688585359	NA	NA	NA	NA
106565011	LOC106565011	protein SDE2 homolog	NA	NA	NA	NA	1.00638076943093	0.00384166827040321	NA	NA	-0.618948212042248	0.0498686494021408
106594350	NA	NA	NA	NA	NA	NA	-0.950311963076039	0.00386414353048667	NA	NA	NA	NA
106608924	LOC106608924	histone acetyltransferase p300-like	NA	NA	NA	NA	-0.482882495328376	0.00388205200352742	NA	NA	NA	NA
106581912	cog3	component of oligomeric golgi complex 3	NA	NA	NA	NA	0.476271848386059	0.00390857751753504	NA	NA	NA	NA
100306844	cpsf3l	cleavage and polyadenylation specific factor 3-like	NA	NA	NA	NA	0.435637996882204	0.00393417109481401	NA	NA	NA	NA
106578087	LOC106578087	bcl2-associated agonist of cell death-like	NA	NA	NA	NA	-0.610175328452001	0.003939638868694	-0.737880171365469	0.000311540000294641	NA	NA
106609956	LOC106609956	uncharacterized LOC106609956	NA	NA	NA	NA	-1.00778566398217	0.003939638868694	NA	NA	1.18714068754923	4.5222467908256e-05
106570614	LOC106570614	U5 small nuclear ribonucleoprotein 40 kDa protein	NA	NA	NA	NA	0.48047925233394	0.00401274303883827	NA	NA	NA	NA
106578138	LOC106578138	RNA polymerase II degradation factor 1-like	NA	NA	NA	NA	-0.709695634890472	0.00402278139755785	-0.73488588291584	0.0034715768851017	NA	NA
106594527	LOC106594527	general transcription factor IIF subunit 1-like	NA	NA	NA	NA	-0.657281814381552	0.0040920162271915	NA	NA	NA	NA
100195979	gar1	GAR1 homolog%2C ribonucleoprotein	NA	NA	NA	NA	-0.467044139931039	0.0040920162271915	NA	NA	0.700968595539484	1.37382840275906e-07
106591843	LOC106591843	guanine nucleotide-binding protein G(o) subunit alpha-like	NA	NA	NA	NA	0.592251221754304	0.0041116847718291	NA	NA	NA	NA
106593059	NA	NA	NA	NA	NA	NA	0.405538933009709	0.00418214675238789	NA	NA	NA	NA
106605967	LOC106605967	tenascin-like	NA	NA	NA	NA	0.799661645962922	0.00426611177620023	0.670533366522914	0.0245241456413653	NA	NA
106580146	slf1	SMC5-SMC6 complex localization factor 1	NA	NA	NA	NA	-0.575019838849642	0.00428076676198904	NA	NA	0.513088528268739	0.00233370153230006
106587870	ttc17	tetratricopeptide repeat domain 17	NA	NA	NA	NA	-1.13210063929801	0.00428627860124698	NA	NA	NA	NA
106572228	LOC106572228	putative Polycomb group protein ASXL1	NA	NA	NA	NA	-0.689220765792406	0.004298412177179	NA	NA	NA	NA
106590442	LOC106590442	CREB-binding protein-like	NA	NA	NA	NA	-0.504390110347521	0.004298412177179	NA	NA	NA	NA
106579720	LOC106579720	nuclear receptor coactivator 2-like	NA	NA	NA	NA	-0.628841129109851	0.00430877113907633	NA	NA	NA	NA
106587195	LOC106587195	transcriptional enhancer factor TEF-1	NA	NA	NA	NA	0.697928111712652	0.00431556309583532	NA	NA	NA	NA
106584061	LOC106584061	terminal uridylyltransferase 4-like	NA	NA	NA	NA	-0.490220076771261	0.00435430007007734	NA	NA	NA	NA
100195522	cpsf2	cleavage and polyadenylation specific factor 2	NA	NA	NA	NA	-0.549346791681004	0.00438004103196912	NA	NA	NA	NA
106594514	LOC106594514	trinucleotide repeat-containing gene 6A protein-like	NA	NA	NA	NA	-0.653984184004324	0.0043834001905279	-0.530198277829681	0.0307526105813653	NA	NA
100194547	usf1	upstream transcription factor 1	NA	NA	NA	NA	0.387973988524492	0.00439816198499654	NA	NA	NA	NA
106587689	LOC106587689	protein regulator of cytokinesis 1-like	NA	NA	NA	NA	-1.1778037091386	0.00441466872349328	NA	NA	NA	NA
106608720	LOC106608720	protein MB21D2-like	NA	NA	NA	NA	-0.51197207248656	0.00453021334958384	NA	NA	NA	NA
106607793	LOC106607793	centromere protein J-like	NA	NA	NA	NA	0.711537384523317	0.00455117034846498	0.634334300099456	0.0173535814293089	NA	NA
106561387	LOC106561387	trimeric intracellular cation channel type B-like	NA	NA	NA	NA	0.677229693590825	0.00458329294220493	NA	NA	NA	NA
106564864	LOC106564864	nucleosome-remodeling factor subunit BPTF-like	NA	NA	NA	NA	-0.520895173040452	0.00458329294220493	NA	NA	NA	NA
106590092	LOC106590092	leucine-rich repeat-containing protein 14-like	NA	NA	NA	NA	-0.520346260596517	0.00458329294220493	NA	NA	NA	NA
106588788	LOC106588788	uncharacterized LOC106588788	NA	NA	NA	NA	0.757458813819291	0.00468671667266349	NA	NA	NA	NA
106574599	LOC106574599	receptor expression-enhancing protein 6-like	NA	NA	NA	NA	0.481382663555577	0.00473810801523928	NA	NA	NA	NA
106576815	LOC106576815	rab11 family-interacting protein 2-like	NA	NA	NA	NA	-0.973305437584234	0.00473810801523928	NA	NA	NA	NA
100196689	cite2	Cbp/p300-interacting transactivator 2	NA	NA	NA	NA	-0.745690344463151	0.00473810801523928	NA	NA	NA	NA
106610423	LOC106610423	C-type lectin domain family 4 member M-like	NA	NA	NA	NA	1.24657044231218	0.00486394609379268	0.978329672651907	0.0402292913427736	NA	NA
106576014	LOC106576014	histone-lysine N-methyltransferase 2E-like	NA	NA	NA	NA	-0.686730809710365	0.00486394609379268	NA	NA	NA	NA
100194729	LOC100194729	zinc finger SWIM domain-containing protein 8	NA	NA	NA	NA	-0.545196766178033	0.00487581574292496	NA	NA	NA	NA
106573950	LOC106573950	zinc finger and BTB domain-containing protein 37-like	NA	NA	NA	NA	-0.672252944613046	0.00488119461851523	-0.767732214836672	0.000593953653567984	NA	NA
106564646	LOC106564646	rab11 family-interacting protein 4A-like	NA	NA	NA	NA	-1.89343760907921	0.00488119461851523	NA	NA	NA	NA
106607665	arid1b	AT rich interactive domain 1B (SWI1-like)	NA	NA	NA	NA	-0.480507233176065	0.00493019990785541	NA	NA	NA	NA
106572108	LOC106572108	dolichol-phosphate mannosyltransferase subunit 1-like	NA	NA	NA	NA	-0.555599411443923	0.00494140311384489	NA	NA	0.611658894915485	0.000179573913325958
106603103	LOC106603103	WD repeat-containing protein 44-like	NA	NA	NA	NA	0.535129143005837	0.00494140311384489	NA	NA	NA	NA
106596965	LOC106596965	BTB/POZ domain-containing protein 7-like	NA	NA	NA	NA	-0.643828006088543	0.00494140311384489	-0.513859385947862	0.0416505860280516	NA	NA
106607720	epha7	EPH receptor A7	NA	NA	NA	NA	-0.698001811082471	0.00494140311384489	NA	NA	NA	NA
106576451	LOC106576451	uncharacterized LOC106576451	NA	NA	NA	NA	0.896293702763093	0.00494140311384489	NA	NA	-0.624051799017732	0.027347004645413
100195429	hexa	hexosaminidase A (alpha polypeptide)	NA	NA	NA	NA	0.824830314426402	0.00496415330547773	NA	NA	NA	NA
100194902	cebpa	CCAAT/enhancer binding protein (C/EBP)%2C alpha	NA	NA	NA	NA	1.11362920542212	0.00504902968996259	NA	NA	-1.17390093800844	0.000445219807270305
106612934	wdr81	WD repeat domain 81	NA	NA	NA	NA	-0.377824671790516	0.00504902968996259	NA	NA	NA	NA
106569376	LOC106569376	peroxisomal biogenesis factor 19-like	NA	NA	NA	NA	-0.417667386000186	0.00506030369289475	NA	NA	NA	NA
101448034	bcmo1	beta-carotene 15%2C15'-monooxygenase 1	NA	NA	NA	NA	0.536047793386266	0.00510200247670564	NA	NA	NA	NA
106565694	LOC106565694	transcription factor EB-like	NA	NA	NA	NA	-1.04989431566246	0.00510200247670564	NA	NA	NA	NA
100195070	peca1	Platelet endothelial cell adhesion molecule	NA	NA	NA	NA	0.562734324663156	0.00523099590839357	NA	NA	NA	NA
106579327	LOC106579327	RWD domain-containing protein 1-like	NA	NA	NA	NA	0.405901130309893	0.00523099590839357	NA	NA	NA	NA
106581863	traf3ip1	TNF receptor-associated factor 3 interacting protein 1	NA	NA	NA	NA	-0.893542839519993	0.00523099590839357	NA	NA	NA	NA
106590348	LOC106590348	receptor-type tyrosine-protein phosphatase mu-like	NA	NA	NA	NA	-0.646461871722637	0.00524474182084183	NA	NA	0.537400920899453	0.00580206515690326
106571016	LOC106571016	translation initiation factor eIF-2B subunit delta-like	NA	NA	NA	NA	-0.550134493391382	0.00524474182084183	NA	NA	NA	NA
106596109	LOC106596109	protein 4.1-like	NA	NA	NA	NA	-1.83482895545652	0.0052534425839328	-1.66932138590645	0.0128099313387453	NA	NA
106591319	LOC106591319	ADP-ribosylation factor-like protein 13B	NA	NA	NA	NA	-1.21500145731578	0.00528197765632195	NA	NA	NA	NA
106592188	LOC106592188	coiled-coil domain-containing protein 97-like	NA	NA	NA	NA	-0.804447712156706	0.00538664109817575	NA	NA	NA	NA
106600719	rcn3	reticulocalbin 3%2C EF-hand calcium binding domain	NA	NA	NA	NA	0.479905276517398	0.00543102015158536	NA	NA	NA	NA
106597167	LOC106597167	transferrin receptor protein 1-like	NA	NA	NA	NA	-0.675415957220368	0.00545268014753489	NA	NA	0.691574760358776	0.000567483925004184
106610612	LOC106610612	protein Smaug homolog 1-like	NA	NA	NA	NA	-0.817481998925113	0.00550572587486941	-0.726489067723796	0.0209994562418565	NA	NA
106583900	LOC106583900	SH2B adapter protein 1-like	NA	NA	NA	NA	-0.901490292615495	0.00552314037091903	NA	NA	NA	NA
106603735	ccdc15	coiled-coil domain containing 15	NA	NA	NA	NA	0.521301790065754	0.00554293255126398	NA	NA	NA	NA
106610486	LOC106610486	protocadherin-10-like	NA	NA	NA	NA	-0.742107560983228	0.00560089680487435	NA	NA	NA	NA
106608196	LOC106608196	cleavage and polyadenylation specificity factor subunit 2	NA	NA	NA	NA	-0.387127001759386	0.0056374090956958	NA	NA	NA	NA
106594556	NA	NA	NA	NA	NA	NA	-0.831154432045766	0.00564526904552939	NA	NA	0.812164644936743	0.00108045875436245
106611986	NA	NA	NA	NA	NA	NA	0.613128256081411	0.00564745340672702	0.935962101992681	8.39530783673573e-06	NA	NA
106599302	LOC106599302	cullin-1	NA	NA	NA	NA	0.343991266799147	0.00564745340672702	NA	NA	NA	NA
106600205	NA	NA	NA	NA	NA	NA	0.887274506463304	0.00570752795293836	0.701840170306561	0.0470839984546805	NA	NA
106594218	LOC106594218	liprin-alpha-1-like	NA	NA	NA	NA	-0.790712333990908	0.00575037755087824	NA	NA	NA	NA
106560713	NA	NA	NA	NA	NA	NA	-1.44596703531975	0.00584967749796771	-1.94852741590194	6.65972039716785e-05	-0.949127590385866	0.0259493838703882
106584543	LOC106584543	TIR domain-containing adapter molecule 1-like	NA	NA	NA	NA	0.605238472712968	0.00585269839650825	NA	NA	NA	NA
106577010	LOC106577010	tumor necrosis factor receptor superfamily member 6-like	NA	NA	NA	NA	-0.564248835994705	0.00586260097395817	NA	NA	NA	NA
106579060	LOC106579060	ataxin-2-like protein	NA	NA	NA	NA	-0.423019794394244	0.00590175048109912	NA	NA	NA	NA
106610843	cssa01h1orf101	chromosome ssa01 open reading frame%2C human C1orf101	NA	NA	NA	NA	1.00233813226634	0.00590855477741821	NA	NA	NA	NA
106562620	LOC106562620	CREB-regulated transcription coactivator 3-like	NA	NA	NA	NA	-0.764396030128372	0.00591417813214025	-0.76808625105733	0.0044121935964226	NA	NA
100195385	sfrs9	Splicing factor%2C arginine/serine-rich 9	NA	NA	NA	NA	0.349465917931025	0.00592308178828823	NA	NA	NA	NA
100194838	pim3	Serine/threonine-protein kinase Pim-3	NA	NA	NA	NA	-1.2838431413191	0.00593897587819338	NA	NA	NA	NA
106566478	LOC106566478	short transient receptor potential channel 4-associated protein-like	NA	NA	NA	NA	0.359088552268012	0.00599558261549682	NA	NA	NA	NA
100286491	c8g	complement component 8%2C gamma polypeptide	NA	NA	NA	NA	0.685066601561689	0.00601009581982324	NA	NA	NA	NA
106587198	LOC106587198	trinucleotide repeat-containing gene 6C protein-like	NA	NA	NA	NA	-0.547388290742989	0.00601009581982324	NA	NA	NA	NA
106561728	LOC106561728	tripartite motif-containing protein 14-like	NA	NA	NA	NA	-0.624685647351124	0.00601811500357804	NA	NA	NA	NA
106569131	dtna	dystrobrevin%2C alpha	NA	NA	NA	NA	0.678469488843966	0.00605729472149792	NA	NA	NA	NA
106568852	LOC106568852	glypican-1-like	NA	NA	NA	NA	-0.878295488397516	0.00607111255191194	NA	NA	NA	NA
106560839	LOC106560839	breast cancer anti-estrogen resistance protein 1-like	NA	NA	NA	NA	-0.504152407960511	0.00617669284864827	NA	NA	NA	NA
100380649	LOC100380649	hamartin	NA	NA	NA	NA	-0.391913042103172	0.00620189197210994	NA	NA	NA	NA
106604529	fam198b	family with sequence similarity 198%2C member B	NA	NA	NA	NA	0.611732507767598	0.00625759936892431	NA	NA	NA	NA
100196337	txndc15	thioredoxin domain containing 15	NA	NA	NA	NA	0.38454853378224	0.00625759936892431	NA	NA	NA	NA
106578330	LOC106578330	hornerin-like	NA	NA	NA	NA	-0.442036836307601	0.00626155342142818	NA	NA	NA	NA
106564379	LOC106564379	transmembrane protease serine 6-like	NA	NA	NA	NA	0.496054235649495	0.00635768877687714	NA	NA	NA	NA
100194731	LOC100194731	primary amine oxidase%2C liver isozyme	NA	NA	NA	NA	0.921426259458585	0.00636525340793943	NA	NA	-0.68895310062674	0.0201785030564063
100380665	LOC100380665	talin-1	NA	NA	NA	NA	-0.494282987070198	0.00638664023175501	NA	NA	NA	NA
106569753	LOC106569753	far upstream element-binding protein 1-like	NA	NA	NA	NA	-0.34610722618023	0.00650202982051208	NA	NA	NA	NA
106588755	LOC106588755	cysteine and histidine-rich protein 1-like	NA	NA	NA	NA	-0.522694046842081	0.00662740924046027	NA	NA	NA	NA
100196664	pdlim7	PDZ and LIM domain 7 (enigma)	NA	NA	NA	NA	-1.16321862334723	0.0067175768344209	NA	NA	NA	NA
100286406	LOC100286406	collagen alpha-1(I) chain	NA	NA	NA	NA	-0.927007083737224	0.0067175768344209	NA	NA	NA	NA
106609828	dyrk2	dual-specificity tyrosine-(Y)-phosphorylation regulated kinase 2	NA	NA	NA	NA	-0.474444581709985	0.00684306179431032	-0.544888835150564	0.00201880293137116	NA	NA
106562234	LOC106562234	protein FAM65A-like	NA	NA	NA	NA	0.57582260110856	0.00684306179431032	0.604308198429993	0.00559127358950534	NA	NA
100195434	mgat2	mannosyl (alpha-1%2C6-)-glycoprotein beta-1%2C2-N-acetylglucosaminyltransferase	NA	NA	NA	NA	0.561192445556436	0.00689232147300923	NA	NA	NA	NA
106568035	cssa01h2orf42	chromosome ssa01 open reading frame%2C human C2orf42	NA	NA	NA	NA	-0.534562465768996	0.00689232147300923	NA	NA	NA	NA
106583814	pdhb	pyruvate dehydrogenase (lipoamide) beta	NA	NA	NA	NA	-0.629415949989705	0.00708885024176307	NA	NA	0.600515449972104	0.00189813762587158
100380464	klc1	kinesin light chain 1	NA	NA	NA	NA	0.369864031738654	0.00712070615576659	NA	NA	NA	NA
106588854	LOC106588854	uncharacterized LOC106588854	NA	NA	NA	NA	-1.0559523500597	0.00713314599130551	NA	NA	NA	NA
106573415	LOC106573415	carnitine O-palmitoyltransferase 1%2C liver isoform-like	NA	NA	NA	NA	0.760698058015528	0.00718910165888009	NA	NA	-1.38012278468941	1.94661383351339e-09
106560928	usb1	U6 snRNA biogenesis 1	NA	NA	NA	NA	0.544233002924558	0.00728811282586057	NA	NA	NA	NA
106563799	LOC106563799	telomerase-binding protein EST1A-like	NA	NA	NA	NA	-0.818110806841695	0.00732815358924031	NA	NA	NA	NA
106612719	LOC106612719	NTPase KAP family P-loop domain-containing protein 1-like	NA	NA	NA	NA	0.740043270116782	0.00735713562101536	NA	NA	NA	NA
106587817	LOC106587817	hyaluronan and proteoglycan link protein 3-like	NA	NA	NA	NA	-1.40681087102213	0.00738589689203137	NA	NA	NA	NA
106575430	LOC106575430	ELAV-like protein 1	NA	NA	NA	NA	-0.493330809499105	0.00742250228695999	NA	NA	NA	NA
106613699	LOC106613699	40S ribosomal protein S27-like	NA	NA	NA	NA	0.778428187279033	0.00749297731206621	NA	NA	-0.586451265760684	0.0197341016246218
106599063	LOC106599063	segment polarity protein dishevelled homolog DVL-3-like	NA	NA	NA	NA	-0.458620061697944	0.00754180179350695	NA	NA	NA	NA
106608749	LOC106608749	gastrula zinc finger protein XlCGF26.1-like	NA	NA	NA	NA	0.779976587039442	0.00757695618900244	NA	NA	NA	NA
106570314	LOC106570314	transmembrane protein 106B-like	NA	NA	NA	NA	0.395790401515844	0.00757695618900244	NA	NA	NA	NA
106568294	LOC106568294	translation initiation factor eIF-2B subunit alpha-like	NA	NA	NA	NA	0.474033513511534	0.00757695618900244	0.548881632887772	0.00210406227074619	NA	NA
100196262	rl13	60S ribosomal protein L13	NA	NA	NA	NA	-0.509940631832905	0.00757695618900244	NA	NA	NA	NA
106584751	LOC106584751	uncharacterized LOC106584751	NA	NA	NA	NA	-3.59885197166568	0.00759119322576067	-3.97187431142535	0.00353573172921445	NA	NA
100194595	rpl19	ribosomal protein L19	NA	NA	NA	NA	-0.417930392145704	0.00774698511747209	NA	NA	NA	NA
106605924	LOC106605924	farnesyl pyrophosphate synthase-like	NA	NA	NA	NA	-1.47873210716924	0.00774698511747209	NA	NA	2.79563294103918	1.03062860467316e-09
106602985	LOC106602985	serine/arginine-rich splicing factor 5-like	NA	NA	NA	NA	-0.388112753613875	0.00778140431122003	NA	NA	NA	NA
106612202	LOC106612202	leucine-rich repeat extensin-like protein 5	NA	NA	NA	NA	-0.621690171219766	0.00782646956724646	NA	NA	NA	NA
106580781	LOC106580781	polymerase delta-interacting protein 2-like	NA	NA	NA	NA	0.411901762327944	0.00782870641630409	NA	NA	NA	NA
106585191	LOC106585191	ephrin-A5b-like	NA	NA	NA	NA	-0.432887611819543	0.00783568395491838	NA	NA	NA	NA
106588361	ndufb9	NADH dehydrogenase (ubiquinone) 1 beta subcomplex%2C 9%2C 22kDa	NA	NA	NA	NA	-0.400054410767778	0.00784853842468923	NA	NA	NA	NA
106569697	LOC106569697	poly(U)-specific endoribonuclease-C-like	NA	NA	NA	NA	0.804021642585759	0.00784853842468923	NA	NA	NA	NA
100196459	ap3s1	adaptor-related protein complex 3%2C sigma 1 subunit	NA	NA	NA	NA	0.436911970660664	0.00784853842468923	NA	NA	NA	NA
106587677	LOC106587677	spermatogenesis-associated protein 5-like protein 1	NA	NA	NA	NA	-0.743268142066095	0.00784853842468923	NA	NA	NA	NA
106578380	LOC106578380	phosphatidylinositol 5-phosphate 4-kinase type-2 alpha	NA	NA	NA	NA	-0.607235453360846	0.00786074639169351	NA	NA	NA	NA
106599078	LOC106599078	potassium voltage-gated channel subfamily H member 5-like	NA	NA	NA	NA	1.25763579882355	0.00786074639169351	NA	NA	-0.852226756709109	0.0434826094845639
106579527	LOC106579527	serine/threonine-protein kinase Sgk3-like	NA	NA	NA	NA	0.593246473266656	0.0079028731011786	NA	NA	NA	NA
106571294	LOC106571294	midasin-like	NA	NA	NA	NA	-0.618022767377912	0.00794108538137328	NA	NA	0.803256010799974	2.04612817784937e-05
106612393	slc1a5	solute carrier family 1 (neutral amino acid transporter)%2C member 5	NA	NA	NA	NA	-1.23131283463889	0.00794796992286142	NA	NA	0.957330553545401	0.0130835246688698
106563327	LOC106563327	succinyl-CoA:3-ketoacid coenzyme A transferase 1%2C mitochondrial-like	NA	NA	NA	NA	0.514967775943121	0.00798917776913382	NA	NA	NA	NA
106569384	LOC106569384	zinc finger protein 263-like	NA	NA	NA	NA	0.563070601274369	0.00799308434487078	NA	NA	NA	NA
100194962	arfrp	ADP-ribosylation factor-related protein 1	NA	NA	NA	NA	0.497840866993964	0.00799308434487078	NA	NA	-0.60227992097005	8.43602319601342e-05
106612823	LOC106612823	claudin-3-like	NA	NA	NA	NA	0.947183083275642	0.00811655673321063	NA	NA	NA	NA
106588421	NA	NA	NA	NA	NA	NA	-0.797130740129794	0.00815549664405234	NA	NA	NA	NA
106568575	LOC106568575	coiled-coil domain-containing protein 106-like	NA	NA	NA	NA	-1.03638602366975	0.00818094269941868	-0.838463070786629	0.0385588339739706	NA	NA
106612293	LOC106612293	serine/arginine-rich splicing factor 2-like	NA	NA	NA	NA	-0.434286462705635	0.00818094269941868	NA	NA	NA	NA
106579699	LOC106579699	acyl-CoA-binding domain-containing protein 5A-like	NA	NA	NA	NA	-0.669330955514835	0.00819488860885781	-0.640063283456083	0.0137965945581594	NA	NA
106582145	LOC106582145	GA-binding protein alpha chain-like	NA	NA	NA	NA	-0.449990819060293	0.00821297038997688	NA	NA	NA	NA
106605227	LOC106605227	protein C-ets-2-like	NA	NA	NA	NA	0.526892853661918	0.00821297038997688	NA	NA	NA	NA
106571179	pum2	pumilio RNA-binding family member 2	NA	NA	NA	NA	-0.408453731569936	0.00824026503189571	NA	NA	NA	NA
106613279	LOC106613279	acetyl-coenzyme A transporter 1-like	NA	NA	NA	NA	-0.724883649853293	0.00824026503189571	NA	NA	0.959896378395026	1.88619164537803e-05
106579911	LOC106579911	nuclear factor 7%2C brain-like	NA	NA	NA	NA	0.805853133953487	0.00826992365937965	NA	NA	NA	NA
106603473	LOC106603473	angiomotin-like	NA	NA	NA	NA	-0.504841856114668	0.00830912989190555	NA	NA	NA	NA
100194567	aptx	aprataxin	NA	NA	NA	NA	0.620823446616215	0.00835128397605443	NA	NA	NA	NA
106608547	rbpj	recombination signal binding protein for immunoglobulin kappa J region	NA	NA	NA	NA	-0.666833188611808	0.00835431583340879	-0.961788411091951	0.000244041851847038	NA	NA
106565459	LOC106565459	heterogeneous nuclear ribonucleoprotein A1-like	NA	NA	NA	NA	-0.444640871507917	0.00839393992361689	NA	NA	NA	NA
106576570	LOC106576570	plexin-B2-like	NA	NA	NA	NA	-0.474594716990269	0.00839393992361689	NA	NA	NA	NA
106594130	NA	NA	NA	NA	NA	NA	-0.799522946195492	0.00846710297923299	-0.704209427234807	0.0360911877797955	NA	NA
106602544	LOC106602544	endonuclease domain-containing 1 protein-like	NA	NA	NA	NA	0.432536583724169	0.00847675103371734	NA	NA	NA	NA
106611121	LOC106611121	bone morphogenetic protein 4-like	NA	NA	NA	NA	-0.982363950058587	0.00847675103371734	NA	NA	NA	NA
106575472	LOC106575472	disintegrin and metalloproteinase domain-containing protein 9-like	NA	NA	NA	NA	0.957146136099018	0.00848043169180941	NA	NA	-0.912912376019749	0.00282055064383478
100306789	spinz	Spindlin-Z	NA	NA	NA	NA	0.495881901752565	0.00852022721185557	NA	NA	NA	NA
106573317	LOC106573317	F-box only protein 31-like	NA	NA	NA	NA	-0.405417130835204	0.00852022721185557	-0.554506735088192	9.83853302102226e-05	NA	NA
106560703	LOC106560703	nucleosome assembly protein 1-like 4	NA	NA	NA	NA	-0.333113489396691	0.00857682397213472	NA	NA	NA	NA
106585971	LOC106585971	zinc finger RNA-binding protein-like	NA	NA	NA	NA	-0.557113492714728	0.00857682397213472	NA	NA	NA	NA
106571795	NA	NA	NA	NA	NA	NA	2.2780107692588	0.00857682397213472	NA	NA	-1.71403477945931	0.0220093507485001
106605230	LOC106605230	GRAM domain-containing protein 1A-like	NA	NA	NA	NA	0.577719106132037	0.00863793066062059	NA	NA	NA	NA
106580354	arl6ip4	ADP-ribosylation factor-like 6 interacting protein 4	NA	NA	NA	NA	0.378873502198486	0.00863933743832487	NA	NA	NA	NA
100380698	LOC100380698	cell division cycle protein 23 homolog	NA	NA	NA	NA	0.588292780999636	0.00865688094930704	NA	NA	NA	NA
106567550	LOC106567550	leucine-rich repeat-containing protein 32-like	NA	NA	NA	NA	0.556490335677506	0.00868669245491207	NA	NA	NA	NA
106565081	LOC106565081	calmodulin-binding transcription activator 2-like	NA	NA	NA	NA	-0.557031337913443	0.00868669245491207	NA	NA	NA	NA
106581930	LOC106581930	PTB domain-containing engulfment adapter protein 1	NA	NA	NA	NA	1.54039767805656	0.00868669245491207	NA	NA	NA	NA
106583428	LOC106583428	retinol dehydrogenase 12-like	NA	NA	NA	NA	-0.440397436760002	0.00870635810075443	-0.648835002147824	2.89539742643026e-05	NA	NA
106574308	LOC106574308	B-cell CLL/lymphoma 9 protein-like	NA	NA	NA	NA	-0.612863593541854	0.00878818540697408	NA	NA	NA	NA
106604960	cfap46	cilia and flagella associated protein 46	NA	NA	NA	NA	1.20502281412344	0.0088114035390816	NA	NA	NA	NA
106595823	NA	NA	NA	NA	NA	NA	-0.46863673813787	0.00882265693140268	NA	NA	NA	NA
106566644	LOC106566644	zinc finger protein 264-like	NA	NA	NA	NA	0.565271395140604	0.00882265693140268	NA	NA	NA	NA
106563593	LOC106563593	V-type proton ATPase catalytic subunit A-like	NA	NA	NA	NA	0.351239511623619	0.00882265693140268	NA	NA	NA	NA
106603690	LOC106603690	serine/arginine-rich splicing factor 7-like	NA	NA	NA	NA	-0.561425863176779	0.00901679589517064	NA	NA	0.72024474118114	3.48994435121425e-05
100195282	sde2	SDE2 telomere maintenance homolog (S. pombe)	NA	NA	NA	NA	0.681195594625099	0.00905391666560844	NA	NA	-0.522354455245039	0.0204682439679081
106610516	LOC106610516	solute carrier family 43 member 3-like	NA	NA	NA	NA	0.956967620050208	0.00906402211172927	NA	NA	-0.857080873943256	0.00595932342413461
106563869	NA	NA	NA	NA	NA	NA	0.782852262819713	0.00906868826673254	NA	NA	-0.695284033235318	0.0062379197103799
106584165	LOC106584165	RRP15-like protein	NA	NA	NA	NA	-0.536487364257764	0.00913919885159359	NA	NA	NA	NA
106580635	LOC106580635	uncharacterized LOC106580635	NA	NA	NA	NA	0.51487635836007	0.00920177595955523	NA	NA	NA	NA
106611177	LOC106611177	serine/threonine-protein phosphatase 2A regulatory subunit B'' subunit gamma	NA	NA	NA	NA	0.44468827386453	0.00920441721637902	NA	NA	NA	NA
106579502	pan3	PAN3 poly(A) specific ribonuclease subunit	NA	NA	NA	NA	-0.413998986050009	0.0093344756339739	NA	NA	NA	NA
106593999	LOC106593999	C-type lectin lectoxin-Thr1-like	NA	NA	NA	NA	6.547771742049	0.00935705147833934	NA	NA	-6.31190960404251	0.00344666136109238
106585857	LOC106585857	arrestin domain-containing protein 3-like	NA	NA	NA	NA	-1.24688121006353	0.00939264731852906	NA	NA	NA	NA
106577222	LOC106577222	ankyrin-3-like	NA	NA	NA	NA	-0.60192181452013	0.00940589569029114	NA	NA	NA	NA
106583293	LOC106583293	gastrula zinc finger protein XlCGF58.1-like	NA	NA	NA	NA	-0.332176917579124	0.0095175701032024	NA	NA	NA	NA
106600853	LOC106600853	neurabin-2-like	NA	NA	NA	NA	-0.61552900041271	0.0095280473724202	NA	NA	NA	NA
106602756	LOC106602756	succinyl-CoA ligase subunit alpha%2C mitochondrial	NA	NA	NA	NA	-0.521040658943461	0.00956295748796807	NA	NA	0.523557311127248	0.00151351949139015
106560550	LOC106560550	complement factor H-like	NA	NA	NA	NA	0.494673017658229	0.00965225796914575	NA	NA	NA	NA
100194999	paf1	paf1%2C RNA polymerase II associated factor%2C homolog (S. cerevisiae)	NA	NA	NA	NA	0.365549753208076	0.0096662750278182	NA	NA	NA	NA
106612462	LOC106612462	uncharacterized LOC106612462	NA	NA	NA	NA	-1.30343008467169	0.00968262816757401	NA	NA	NA	NA
106595466	LOC106595466	H(+)/Cl(-) exchange transporter 7-like	NA	NA	NA	NA	0.509383296469756	0.00968772655487487	NA	NA	NA	NA
106583613	LOC106583613	plectin-like	NA	NA	NA	NA	-0.559717810442617	0.00970923711963709	NA	NA	0.567130915948505	0.00139197023217511
106603269	LOC106603269	plasma alpha-L-fucosidase-like	NA	NA	NA	NA	0.389978073764161	0.00972222552654394	NA	NA	NA	NA
106607963	cd164	CD164 molecule%2C sialomucin	NA	NA	NA	NA	-0.441843705872805	0.00982481792525978	NA	NA	NA	NA
100195689	mog2a	2-acylglycerol O-acyltransferase 2-A	NA	NA	NA	NA	1.03369334465822	0.00983371842598534	NA	NA	NA	NA
106579080	erbb2	erb-b2 receptor tyrosine kinase 2	NA	NA	NA	NA	-0.417121602490127	0.00984463609556537	NA	NA	NA	NA
100196604	apof	apolipoprotein F	NA	NA	NA	NA	-0.812348769516847	0.00984463609556537	NA	NA	NA	NA
106612051	pfdn6	prefoldin subunit 6	NA	NA	NA	NA	0.391616900199778	0.00991271281460713	NA	NA	NA	NA
106591868	LOC106591868	probable N-acetyltransferase camello	NA	NA	NA	NA	-0.452904614892185	0.00999758671607952	-0.611502209089037	0.000234038571791801	NA	NA
106603079	LOC106603079	gamma-aminobutyric acid receptor subunit rho-3-like	NA	NA	NA	NA	2.30430467523111	0.00999758671607952	NA	NA	NA	NA
106566886	LOC106566886	UPF0688 protein C1orf174 homolog	NA	NA	NA	NA	0.509489283489331	0.00999758671607952	NA	NA	NA	NA
106590274	LOC106590274	microtubule-associated protein 4-like	NA	NA	NA	NA	-0.366771798813371	0.0100000996652044	NA	NA	NA	NA
106563783	LOC106563783	transcription elongation factor SPT6-like	NA	NA	NA	NA	-0.467942288037144	0.0100413134436034	NA	NA	NA	NA
106563898	LOC106563898	exocyst complex component 6-like	NA	NA	NA	NA	0.751247143541144	0.0100413134436034	NA	NA	NA	NA
106581093	LOC106581093	CMP-N-acetylneuraminate-beta-galactosamide-alpha-2%2C3-sialyltransferase 4-like	NA	NA	NA	NA	0.442185258114745	0.0100413134436034	NA	NA	NA	NA
106608597	LOC106608597	ependymin-like	NA	NA	NA	NA	-0.771410563544696	0.0100571115789228	NA	NA	NA	NA
106612447	LOC106612447	RNA-binding protein FUS-like	NA	NA	NA	NA	-0.465053330570504	0.0100943599148232	NA	NA	0.814994282454429	1.50435798971132e-08
106588066	LOC106588066	conserved oligomeric Golgi complex subunit 8-like	NA	NA	NA	NA	0.489686552703279	0.0101118735879392	0.529146346848604	0.00745915811845144	NA	NA
106565639	LOC106565639	adaptin ear-binding coat-associated protein 2-like	NA	NA	NA	NA	0.339531901369858	0.0101754932481986	NA	NA	NA	NA
106585891	LOC106585891	iporin-like	NA	NA	NA	NA	-0.486767025206554	0.0102719689025323	-0.571513807337236	0.00171590164807426	NA	NA
106601680	LOC106601680	nucleus accumbens-associated protein 1-like	NA	NA	NA	NA	-1.06792050783567	0.0102951214734325	NA	NA	NA	NA
106572194	brpf3	bromodomain and PHD finger containing%2C 3	NA	NA	NA	NA	-0.478126387004679	0.0103591323824208	NA	NA	NA	NA
106571610	LOC106571610	platelet-activating factor acetylhydrolase-like	NA	NA	NA	NA	0.373147419589543	0.0103641825700557	NA	NA	NA	NA
106572874	LOC106572874	PERQ amino acid-rich with GYF domain-containing protein 2-like	NA	NA	NA	NA	-0.959234515815644	0.0103860788769187	NA	NA	NA	NA
106600568	LOC106600568	pre-mRNA-splicing factor 38B-like	NA	NA	NA	NA	-0.596319745004324	0.0103960664772314	-0.737231250117872	0.000787929895217587	-0.665519077513216	0.000284027026348729
106613428	LOC106613428	PI-PLC X domain-containing protein 1-like	NA	NA	NA	NA	0.576006808961485	0.0105245289815842	NA	NA	NA	NA
106576214	LOC106576214	USP6 N-terminal-like protein	NA	NA	NA	NA	-0.459577497473593	0.0105245289815842	NA	NA	NA	NA
106579776	LOC106579776	NK-tumor recognition protein-like	NA	NA	NA	NA	-0.951485977127349	0.0105245289815842	-0.822339274557308	0.0324593617441427	NA	NA
106588461	LOC106588461	microtubule-actin cross-linking factor 1-like	NA	NA	NA	NA	-0.473259497767999	0.0105245289815842	NA	NA	NA	NA
106583345	LOC106583345	serine/threonine-protein phosphatase 6 regulatory ankyrin repeat subunit C-like	NA	NA	NA	NA	-0.79830758033736	0.0105245289815842	-0.899174694241203	0.00562094990657913	NA	NA
106600871	LOC106600871	KAT8 regulatory NSL complex subunit 1-like	NA	NA	NA	NA	-0.454610266089995	0.0105430226705985	NA	NA	NA	NA
106570634	LOC106570634	syndecan-3-like	NA	NA	NA	NA	-0.927707312531264	0.0105582524294872	NA	NA	0.675916526627768	0.0258145519426575
100306855	pi42b	Phosphatidylinositol-5-phosphate 4-kinase type-2 beta	NA	NA	NA	NA	0.438005341702481	0.0105582524294872	NA	NA	NA	NA
100195816	cdc26	cell division cycle 26	NA	NA	NA	NA	0.667798528060978	0.0105708695340572	NA	NA	NA	NA
100286420	pgrmc1	progesterone receptor membrane component 1	NA	NA	NA	NA	0.412937131489419	0.0105957530350055	NA	NA	NA	NA
106568726	LOC106568726	plasminogen activator inhibitor 1 RNA-binding protein-like	NA	NA	NA	NA	-0.484614096609005	0.0106413496024512	NA	NA	NA	NA
106610883	NA	NA	NA	NA	NA	NA	0.843031740153947	0.0106469321852264	NA	NA	NA	NA
106604513	LOC106604513	H/ACA ribonucleoprotein complex subunit 1-like	NA	NA	NA	NA	-0.391426901587585	0.0106469321852264	NA	NA	0.691766631857159	1.65668451289521e-08
106612574	pid1	phosphotyrosine interaction domain containing 1	NA	NA	NA	NA	-0.55533700204295	0.0109122441374799	-0.503621437898506	0.0266213821162779	NA	NA
106582707	LOC106582707	metabotropic glutamate receptor 4-like	NA	NA	NA	NA	1.0981251856929	0.0109860004783686	NA	NA	NA	NA
106569429	LOC106569429	AP-1 complex subunit gamma-1-like	NA	NA	NA	NA	0.930606122968458	0.0110012686024608	NA	NA	NA	NA
106604244	LOC106604244	ras-related protein Rab-9B-like	NA	NA	NA	NA	-0.622724555193334	0.0110012686024608	-0.694559779651292	0.0036362413154963	-0.711308232023894	0.000252443696013028
106601477	LOC106601477	zinc finger protein 239-like	NA	NA	NA	NA	0.576947598292839	0.0110412673135618	NA	NA	NA	NA
106593178	LOC106593178	A disintegrin and metalloproteinase with thrombospondin motifs 3-like	NA	NA	NA	NA	-1.03108022970184	0.0110412673135618	NA	NA	NA	NA
106611999	fgfrl1	fibroblast growth factor receptor-like 1	NA	NA	NA	NA	-0.821629276357507	0.0110859990262024	NA	NA	1.1914968540472	5.24326845623227e-06
100194879	mre11a	MRE11 homolog A%2C double strand break repair nuclease	NA	NA	NA	NA	0.479671083072634	0.0110859990262024	0.747118074063158	3.37712734036211e-05	NA	NA
106611507	LOC106611507	protein diaphanous homolog 2-like	NA	NA	NA	NA	-0.530061948637374	0.0111754527282382	NA	NA	NA	NA
106602655	LOC106602655	SLAM family member 5-like	NA	NA	NA	NA	1.11766387769205	0.0112794848288856	NA	NA	NA	NA
106602234	LOC106602234	E3 ubiquitin-protein ligase DTX4-like	NA	NA	NA	NA	-1.37464934991655	0.0113054971595517	NA	NA	NA	NA
106561261	LOC106561261	collagen alpha-1(VI) chain-like	NA	NA	NA	NA	-0.683496814196099	0.0114669969705111	-0.95110340746319	0.000281475109290243	NA	NA
106610938	LOC106610938	uncharacterized protein C4orf32-like	NA	NA	NA	NA	-0.830496331067327	0.0115215640706879	-0.79838650614744	0.0360911877797955	NA	NA
100286474	lyg	Lysozyme g	NA	NA	NA	NA	0.444725209495546	0.0117091881793872	NA	NA	NA	NA
106584740	LOC106584740	cAMP-regulated phosphoprotein 19-like	NA	NA	NA	NA	-0.526409209117575	0.0117448943505275	-0.767373990696448	7.62316001406457e-05	NA	NA
106593394	LOC106593394	polyadenylate-binding protein 1	NA	NA	NA	NA	-0.421986197000517	0.0117921988068905	NA	NA	NA	NA
106607733	LOC106607733	laminin subunit alpha-4-like	NA	NA	NA	NA	0.414321716775891	0.0118816611216777	NA	NA	NA	NA
100194931	plak	Junction plakoglobin	NA	NA	NA	NA	-0.380124305654913	0.0118816611216777	NA	NA	NA	NA
106581541	LOC106581541	high affinity cationic amino acid transporter 1-like	NA	NA	NA	NA	-2.02162004741766	0.011919032442837	NA	NA	NA	NA
106569749	LOC106569749	ZZ-type zinc finger-containing protein 3-like	NA	NA	NA	NA	-0.407237106870491	0.0120134853611765	NA	NA	NA	NA
106575702	LOC106575702	complement C1r subcomponent-like	NA	NA	NA	NA	0.589869818528733	0.0120355562707193	0.526386320741259	0.0320533860351727	-0.567304183185018	0.00378483818362628
106571879	LOC106571879	interleukin-17 receptor E-like	NA	NA	NA	NA	-0.730274187439155	0.0120355562707193	NA	NA	NA	NA
106592163	LOC106592163	protein kinase C beta type-like	NA	NA	NA	NA	-0.936596104075417	0.0120499993327838	NA	NA	NA	NA
106570086	LOC106570086	ceramide synthase 2-like	NA	NA	NA	NA	0.618674904657406	0.0120730271039305	NA	NA	NA	NA
106566722	LOC106566722	atrial natriuretic peptide receptor 2-like	NA	NA	NA	NA	0.393722849860338	0.0123285033099873	NA	NA	NA	NA
106611478	LOC106611478	zinc finger FYVE domain-containing protein 26-like	NA	NA	NA	NA	-0.920700218213063	0.0123300765562509	NA	NA	NA	NA
106562357	LOC106562357	zinc finger protein 143-like	NA	NA	NA	NA	0.47012670819822	0.0123403638163875	NA	NA	NA	NA
106584220	LOC106584220	E3 ubiquitin/ISG15 ligase TRIM25-like	NA	NA	NA	NA	0.50467518671398	0.0123403638163875	NA	NA	NA	NA
106610540	LOC106610540	heparan sulfate glucosamine 3-O-sulfotransferase 3B1-like	NA	NA	NA	NA	-0.664198476876668	0.0123403638163875	-0.568467817875526	0.0433134747683033	-0.533283922092346	0.0164129773062546
106576351	LOC106576351	golgin subfamily B member 1-like	NA	NA	NA	NA	-0.592340446169723	0.0123604760732224	NA	NA	NA	NA
106594272	LOC106594272	mitochondrial dynamics protein MID51-like	NA	NA	NA	NA	-0.818248372178895	0.0123647034474177	NA	NA	-0.516283006365386	0.0489458687836938
106601937	LOC106601937	E3 ubiquitin-protein ligase CHIP-like	NA	NA	NA	NA	-0.83282103043546	0.0123647034474177	-1.11145367329001	0.000281475109290243	-0.750633649996209	0.00411371807663672
106600682	cramp1	cramped chromatin regulator homolog 1	NA	NA	NA	NA	-0.435472733343691	0.0123929615519576	NA	NA	NA	NA
106607579	LOC106607579	ELM2 and SANT domain-containing protein 1-like	NA	NA	NA	NA	-0.617524542488477	0.0124527701733085	NA	NA	NA	NA
106576514	LOC106576514	nucleosome assembly protein 1-like 1-A	NA	NA	NA	NA	-0.478609463775377	0.0126087664684228	NA	NA	NA	NA
106565233	LOC106565233	vitamin D3 receptor B	NA	NA	NA	NA	-0.878762346548827	0.0126087664684228	NA	NA	NA	NA
100137056	hn1	hematological and neurological expressed 1	NA	NA	NA	NA	-1.09604402845396	0.0126087664684228	NA	NA	NA	NA
106563587	LOC106563587	peroxiredoxin-4-like	NA	NA	NA	NA	0.52828247984363	0.012659306800313	NA	NA	NA	NA
106612325	LOC106612325	transcriptional regulator ATRX-like	NA	NA	NA	NA	-0.561048358905082	0.0127471537119038	NA	NA	0.724552605912518	6.29477212466203e-05
106590310	LOC106590310	late secretory pathway protein AVL9 homolog	NA	NA	NA	NA	0.510779058063064	0.0127931930811349	NA	NA	-0.734428740290353	8.2000648316566e-06
106569035	LOC106569035	brefeldin A-inhibited guanine nucleotide-exchange protein 1-like	NA	NA	NA	NA	0.418956931497961	0.0128993056482124	0.637183975251764	3.10491680215054e-05	NA	NA
106575224	LOC106575224	aldehyde oxidase 1-like	NA	NA	NA	NA	0.503503914822028	0.0128993056482124	NA	NA	NA	NA
106594790	LOC106594790	protein numb homolog	NA	NA	NA	NA	-0.743537656018255	0.0128993056482124	NA	NA	NA	NA
106570793	LOC106570793	polyadenylate-binding protein 1-like	NA	NA	NA	NA	-0.646374295531025	0.0129160931406336	-0.656544879751359	0.0145131742771033	NA	NA
106569739	ralbp1	ralA binding protein 1	NA	NA	NA	NA	-0.424185830320551	0.0129160931406336	NA	NA	NA	NA
106562804	LOC106562804	titin-like	NA	NA	NA	NA	1.24617773941881	0.0130210533980999	1.27441317085414	0.0135169560432433	NA	NA
106594207	LOC106594207	RING finger protein 145-like	NA	NA	NA	NA	0.550016494518487	0.0130210533980999	NA	NA	-1.12807779330669	9.49315541623003e-11
106580291	LOC106580291	THO complex subunit 5 homolog	NA	NA	NA	NA	0.326923275443861	0.0130210533980999	NA	NA	NA	NA
106564201	LOC106564201	trichohyalin-like	NA	NA	NA	NA	-1.1198201748959	0.0131353140986471	NA	NA	NA	NA
106565960	LOC106565960	PR domain zinc finger protein 2-like	NA	NA	NA	NA	0.437631995543998	0.0131701476421371	NA	NA	NA	NA
106602548	LOC106602548	coiled-coil domain-containing protein 86-like	NA	NA	NA	NA	0.575299443902691	0.0131751615361539	NA	NA	NA	NA
106603276	LOC106603276	dehydrogenase/reductase SDR family member 13-like	NA	NA	NA	NA	1.46591418190595	0.0132992716769491	NA	NA	NA	NA
106578047	LOC106578047	phosphatidylinositol-binding clathrin assembly protein-like	NA	NA	NA	NA	-0.712589257357036	0.0132992716769491	NA	NA	-0.859434804753117	0.000194883002564904
106566514	LOC106566514	ankyrin-1-like	NA	NA	NA	NA	-1.39450820730543	0.0132992716769491	-1.78823703737764	0.00164024254981567	NA	NA
106568689	tnk2	tyrosine kinase%2C non-receptor%2C 2	NA	NA	NA	NA	-0.70989545318996	0.0134960782187162	NA	NA	NA	NA
106565321	NA	NA	NA	NA	NA	NA	-0.870384883042172	0.0135408325531798	-1.2707480842002	0.00187821004621736	0.674874866737822	0.0209140244674635
106587356	LOC106587356	genetic suppressor element 1-like	NA	NA	NA	NA	-0.960889630170772	0.0137659427954092	NA	NA	NA	NA
106591343	LOC106591343	trafficking kinesin-binding protein 1-like	NA	NA	NA	NA	-0.58400443185536	0.0138197841301702	NA	NA	NA	NA
106574876	LOC106574876	copper-transporting ATPase 2-like	NA	NA	NA	NA	-0.923950565550503	0.0138197841301702	NA	NA	NA	NA
100141320	fxyd9b	FXYD domain containing ion transport regulator 9b	NA	NA	NA	NA	0.567066846084271	0.0138367982838129	NA	NA	NA	NA
106611294	LOC106611294	gap junction alpha-4 protein-like	NA	NA	NA	NA	-0.863125406283812	0.0138416386849078	-1.26987386249694	6.74813677714406e-05	NA	NA
106581011	LOC106581011	methylosome subunit pICln-like	NA	NA	NA	NA	0.428741201898695	0.0138745666665971	NA	NA	NA	NA
106604147	LOC106604147	mothers against decapentaplegic homolog 1-like	NA	NA	NA	NA	-0.556466297566447	0.0139551774796673	NA	NA	NA	NA
106588512	LOC106588512	choline transporter-like protein 4	NA	NA	NA	NA	0.523066556727006	0.0139734647488243	NA	NA	-0.63253051874929	0.000225446404477675
106603827	LOC106603827	NACHT%2C LRR and PYD domains-containing protein 3-like	NA	NA	NA	NA	1.72443127172393	0.0140904898871312	NA	NA	NA	NA
100196316	s10ag	S100-A16	NA	NA	NA	NA	0.464413112662092	0.0141131496375381	NA	NA	NA	NA
106603810	atp5j2	ATP synthase%2C H+ transporting%2C mitochondrial Fo complex%2C subunit F2	NA	NA	NA	NA	-0.50947135716525	0.0142555966157526	NA	NA	NA	NA
106606231	LOC106606231	glucagon receptor-like	NA	NA	NA	NA	0.879337204766029	0.0143106748029341	NA	NA	NA	NA
106563544	LOC106563544	salivary glue protein Sgs-3-like	NA	NA	NA	NA	-0.902830561716769	0.0144571412472802	-1.00461597217927	0.00637551755718924	NA	NA
106604293	LOC106604293	vesicle transport protein SEC20-like	NA	NA	NA	NA	0.464371458030393	0.0145726768249306	NA	NA	NA	NA
106594061	LOC106594061	vitamin K-dependent protein S-like	NA	NA	NA	NA	-0.832463798906556	0.0145726768249306	-1.23889311550929	6.74813677714406e-05	NA	NA
100194566	LOC100194566	muscle specific ring finger protein 1-like	NA	NA	NA	NA	-1.52445978240196	0.0145726768249306	-1.43759567253356	0.0261809602877904	NA	NA
106581953	prmt2	protein arginine methyltransferase 2	NA	NA	NA	NA	0.453693969842728	0.0145966623109217	NA	NA	NA	NA
106594354	LOC106594354	zinc finger protein 106-like	NA	NA	NA	NA	-0.56657301456408	0.0146333918927344	NA	NA	NA	NA
106606949	LOC106606949	monocyte to macrophage differentiation factor-like	NA	NA	NA	NA	0.644433046292306	0.0146344739146824	NA	NA	-0.662521452415748	0.00237092011905409
106587030	mak16	MAK16 homolog	NA	NA	NA	NA	0.590601908267502	0.0146702603468922	NA	NA	NA	NA
100195672	apbp2	Amyloid protein-binding protein 2	NA	NA	NA	NA	-0.707547894394575	0.0146702603468922	-0.769042340485773	0.00781714503513783	NA	NA
106568992	LOC106568992	GTPase IMAP family member 8-like	NA	NA	NA	NA	0.385124916159344	0.0147092016434313	NA	NA	NA	NA
106577311	LOC106577311	disintegrin and metalloproteinase domain-containing protein 9-like	NA	NA	NA	NA	0.720333859432957	0.0148802441099777	NA	NA	-0.746632050190957	0.00221311187941203
100136506	LOC100136506	activin receptor type-2B	NA	NA	NA	NA	-0.504951478718615	0.0150427149681581	NA	NA	NA	NA
106610017	LOC106610017	protein FAM193A-like	NA	NA	NA	NA	-0.565164057957382	0.015128440957673	NA	NA	NA	NA
100306841	ddb1	DNA damage-binding protein 1	NA	NA	NA	NA	-0.444743123879503	0.0151721007061573	NA	NA	NA	NA
106613130	LOC106613130	solute carrier family 25 member 36-A-like	NA	NA	NA	NA	-0.567095850028277	0.0151853307700666	-0.556557106589786	0.0198088026994312	-0.707371596805442	0.000144362936537805
106608994	LOC106608994	phosphofurin acidic cluster sorting protein 1-like	NA	NA	NA	NA	-0.487648239213115	0.0151853307700666	NA	NA	NA	NA
106608290	LOC106608290	zinc finger CCCH domain-containing protein 14-like	NA	NA	NA	NA	0.529859327122813	0.0153662911671574	0.604787847873885	0.00444064385981135	NA	NA
100196573	atg4a	ATG4 autophagy related 4 homolog A (S. cerevisiae)	NA	NA	NA	NA	0.534508777100481	0.015389613764251	NA	NA	NA	NA
106577794	LOC106577794	apoptotic chromatin condensation inducer in the nucleus-like	NA	NA	NA	NA	-0.313370864589461	0.0154171651743621	NA	NA	NA	NA
106581031	LOC106581031	vitronectin-like	NA	NA	NA	NA	-0.444209533394811	0.0155358865363989	NA	NA	NA	NA
100196127	hint1	histidine triad nucleotide binding protein 1	NA	NA	NA	NA	-0.48675038759498	0.0155358865363989	NA	NA	NA	NA
106608489	LOC106608489	L-rhamnose-binding lectin CSL1	NA	NA	NA	NA	0.431937872280775	0.0155461734744023	NA	NA	-0.521076188342371	0.000310945867999534
100194608	rpl28	ribosomal protein L28	NA	NA	NA	NA	-0.43634157588636	0.0155816888221389	NA	NA	NA	NA
106561224	ctif	CBP80/20-dependent translation initiation factor	NA	NA	NA	NA	-0.343872938984974	0.0155816888221389	NA	NA	NA	NA
106613615	LOC106613615	membralin-like	NA	NA	NA	NA	-0.333837502060078	0.0155816888221389	NA	NA	NA	NA
106603049	LOC106603049	matrin-3-like	NA	NA	NA	NA	0.321120911767727	0.0155816888221389	NA	NA	NA	NA
106575445	NA	NA	NA	NA	NA	NA	0.468713592210179	0.0155816888221389	0.577178344944466	0.00184386770309585	NA	NA
106582306	LOC106582306	signal transducing adapter molecule 2-like	NA	NA	NA	NA	-0.474361028727605	0.0155892475410517	-0.547405704766067	0.00313029507135294	NA	NA
106563929	proser1	proline and serine rich 1	NA	NA	NA	NA	-0.853866408387801	0.0155892475410517	NA	NA	0.577596986869799	0.0489876587949243
106568576	LOC106568576	SOSS complex subunit C-like	NA	NA	NA	NA	0.653613517204682	0.0156105107436013	NA	NA	-0.5331363751982	0.0215976130709627
106602747	LOC106602747	transmembrane protein 131-like	NA	NA	NA	NA	-0.531249251456863	0.0156105107436013	NA	NA	NA	NA
106591177	LOC106591177	ubiquitin carboxyl-terminal hydrolase 7-like	NA	NA	NA	NA	0.472472158889545	0.0156560010773011	NA	NA	NA	NA
106567153	NA	NA	NA	NA	NA	NA	0.696654988286028	0.0156795419598411	NA	NA	-0.656450426616554	0.0063665121545093
106605491	LOC106605491	activating signal cointegrator 1 complex subunit 3-like	NA	NA	NA	NA	-0.599805901132627	0.0158389264046888	NA	NA	NA	NA
106582629	LOC106582629	MTSS1-like protein	NA	NA	NA	NA	-0.343937685197141	0.0158389264046888	NA	NA	NA	NA
106568874	LOC106568874	fibrous sheath CABYR-binding protein-like	NA	NA	NA	NA	-0.844329810345967	0.0159551749174784	NA	NA	1.54247098328295	2.86387889471571e-08
106601326	LOC106601326	low-density lipoprotein receptor-like	NA	NA	NA	NA	-0.700852137319113	0.0160739453316009	NA	NA	NA	NA
106573083	LOC106573083	neuronal cell adhesion molecule-like	NA	NA	NA	NA	3.04885334473076	0.01610296635699	-3.84284412805351	0.00491192000930708	-3.60263909950817	0.000862515588084137
106612256	LOC106612256	proton-coupled amino acid transporter 1-like	NA	NA	NA	NA	0.578542517524645	0.0161292205797431	NA	NA	NA	NA
100380771	LOC100380771	tax1-binding protein 1 homolog B	NA	NA	NA	NA	-0.505738318534004	0.016222874417311	NA	NA	NA	NA
106605723	LOC106605723	multiple epidermal growth factor-like domains protein 8	NA	NA	NA	NA	-0.675297239469603	0.0162255867825059	-0.741232449716114	0.00909460468981948	NA	NA
106577433	LOC106577433	disintegrin and metalloproteinase domain-containing protein 9-like	NA	NA	NA	NA	1.15077331116145	0.0162375190899279	NA	NA	-1.47997724751603	0.000152585420294452
106588813	LOC106588813	fatty acid-binding protein%2C heart-like	NA	NA	NA	NA	0.491918004357639	0.0162375190899279	NA	NA	NA	NA
100195179	golm1	golgi membrane protein 1	NA	NA	NA	NA	0.321422433959537	0.0165164242151353	NA	NA	NA	NA
100194590	cirbp	cold inducible RNA binding protein	NA	NA	NA	NA	-0.464488006521025	0.0165744211932224	NA	NA	NA	NA
106562063	LOC106562063	adenine phosphoribosyltransferase-like	NA	NA	NA	NA	0.745344672672757	0.0165748658887589	NA	NA	NA	NA
106588797	LOC106588797	rap guanine nucleotide exchange factor 5-like	NA	NA	NA	NA	-0.62053881713322	0.016665291845568	NA	NA	NA	NA
106574954	LOC106574954	histone-lysine N-methyltransferase SETDB1-B-like	NA	NA	NA	NA	-0.427191886209901	0.0167273052686277	NA	NA	0.670956517776001	2.13398635985872e-06
106576587	LOC106576587	zinc finger protein 420-like	NA	NA	NA	NA	1.23585173740172	0.0167350386376956	1.19570552484338	0.040308775293123	1.06960521127983	0.0237274391739365
106586120	LOC106586120	histone deacetylase 4-like	NA	NA	NA	NA	-0.976558205539359	0.0167746809449025	NA	NA	NA	NA
106575739	LOC106575739	coagulation factor VII-like	NA	NA	NA	NA	-0.376484463668827	0.016929192956502	NA	NA	NA	NA
106577346	LOC106577346	DNA-directed RNA polymerase III subunit RPC1-like	NA	NA	NA	NA	0.602135947129344	0.017040104475862	NA	NA	-0.566807243824662	0.00710319229443238
106586544	LOC106586544	uncharacterized LOC106586544	NA	NA	NA	NA	-0.434443542901376	0.0171032864260482	NA	NA	NA	NA
106606436	LOC106606436	pyrroline-5-carboxylate reductase 1%2C mitochondrial-like	NA	NA	NA	NA	-0.498787738325756	0.0171044331985409	NA	NA	0.772478597175005	3.57190790954846e-06
106571543	LOC106571543	hydroxymethylglutaryl-CoA synthase%2C cytoplasmic-like	NA	NA	NA	NA	-1.58201024936887	0.0171169045645415	NA	NA	4.30836164330762	3.10128431193336e-14
106578454	LOC106578454	probable palmitoyltransferase ZDHHC20	NA	NA	NA	NA	-0.35620226462789	0.0171169045645415	NA	NA	NA	NA
100169853	LOC100169853	truncated CD4-2A-like protein	NA	NA	NA	NA	0.803271303276076	0.0171169045645415	NA	NA	NA	NA
106607602	LOC106607602	glutamate receptor ionotropic%2C delta-1-like	NA	NA	NA	NA	-1.43475716591878	0.0172321075894505	NA	NA	NA	NA
106576816	LOC106576816	protein FAM204A-like	NA	NA	NA	NA	0.410850596586872	0.0173292208977398	NA	NA	NA	NA
106590744	LOC106590744	glycerol-3-phosphate dehydrogenase 1-like protein	NA	NA	NA	NA	-0.966764384157701	0.0174585575584416	-0.978848931716177	0.0129081265635619	-0.649006639961564	0.0466720123866893
106583468	LOC106583468	solute carrier family 25 member 34-like	NA	NA	NA	NA	-0.967283280887387	0.0174585575584416	NA	NA	2.05882877737614	2.46111364245542e-10
106608586	LOC106608586	metastasis-associated protein MTA2-like	NA	NA	NA	NA	-0.481834834247317	0.0177605331994831	NA	NA	NA	NA
106589083	LOC106589083	homeobox-containing protein 1-like	NA	NA	NA	NA	-0.759294759591925	0.0178896311311132	NA	NA	NA	NA
106611449	LOC106611449	ribose-5-phosphate isomerase-like	NA	NA	NA	NA	0.424956846640854	0.0179401772478176	NA	NA	NA	NA
106610749	LOC106610749	zinc finger protein OZF-like	NA	NA	NA	NA	0.425506172648934	0.0179656453095364	NA	NA	NA	NA
100195520	vato	Vacuolar ATP synthase 21 kDa proteolipid subunit	NA	NA	NA	NA	0.362434724174005	0.0181029955266938	NA	NA	NA	NA
106608356	slc2a12	solute carrier family 2 (facilitated glucose transporter)%2C member 12	NA	NA	NA	NA	-0.586307241761154	0.0181029955266938	-0.691295414864243	0.00371779846972015	-0.603859850436755	0.00206612627519532
106594430	LOC106594430	probable E3 ubiquitin-protein ligase HERC1	NA	NA	NA	NA	0.506933392561845	0.0181031295588829	0.630834230948785	0.00200404011892512	NA	NA
106571907	LOC106571907	transcription cofactor vestigial-like protein 4	NA	NA	NA	NA	-0.352517603016467	0.0181224383397518	NA	NA	NA	NA
106600543	NA	NA	NA	NA	NA	NA	0.464515119964966	0.0182281984745846	NA	NA	NA	NA
106570745	LOC106570745	protein virilizer homolog	NA	NA	NA	NA	-0.43142410723324	0.0183111864356421	NA	NA	NA	NA
106589485	dnah9	dynein%2C axonemal%2C heavy chain 9	NA	NA	NA	NA	-1.9655364191466	0.0183810694460275	NA	NA	2.47619576771644	0.00023037161152076
106573813	eps15l1	epidermal growth factor receptor pathway substrate 15-like 1	NA	NA	NA	NA	-0.500724107581882	0.0183978212485178	NA	NA	NA	NA
106580609	LOC106580609	eukaryotic translation initiation factor 4 gamma 1-like	NA	NA	NA	NA	-0.604665735093111	0.0184074687059697	NA	NA	0.556984453563863	0.00813429106311634
106582568	tmem169	transmembrane protein 169	NA	NA	NA	NA	0.684070956343235	0.0184262372204083	NA	NA	NA	NA
106561964	cd59	CD59 molecule%2C complement regulatory protein	NA	NA	NA	NA	0.41472239433199	0.0184811179252435	NA	NA	NA	NA
106574251	LOC106574251	cytochrome P450 20A1-like	NA	NA	NA	NA	0.358644821924169	0.0185345900694801	NA	NA	NA	NA
106603573	slc13a5	solute carrier family 13 (sodium-dependent citrate transporter)%2C member 5	NA	NA	NA	NA	-1.13714821852209	0.0185892772559103	NA	NA	-0.900449029754061	0.0246511127556239
106609569	LOC106609569	protein BTG1-like	NA	NA	NA	NA	-0.386221531743114	0.0187017559065562	NA	NA	NA	NA
106576091	LOC106576091	pyridine nucleotide-disulfide oxidoreductase domain-containing protein 1-like	NA	NA	NA	NA	-0.78836963619021	0.0187020572775458	-0.953461681031535	0.0037574743473355	NA	NA
106564562	LOC106564562	protein N-terminal asparagine amidohydrolase-like	NA	NA	NA	NA	0.647082179309332	0.0188176258522774	NA	NA	-0.718632759726728	0.00118690664064642
106595038	LOC106595038	probable E3 ubiquitin-protein ligase HERC1	NA	NA	NA	NA	-0.508031386840491	0.0189669723976085	NA	NA	NA	NA
106608817	gigyf1	GRB10 interacting GYF protein 1	NA	NA	NA	NA	-0.506806867457104	0.0189669723976085	NA	NA	NA	NA
106591821	LOC106591821	heterogeneous nuclear ribonucleoprotein U-like protein 1	NA	NA	NA	NA	-0.833774523024071	0.0189669723976085	NA	NA	NA	NA
106592627	LOC106592627	transmembrane protease serine 6-like	NA	NA	NA	NA	0.451843456537041	0.0189669723976085	NA	NA	NA	NA
106571659	LOC106571659	exostosin-like 3	NA	NA	NA	NA	-0.551392656078445	0.0190010395533021	NA	NA	NA	NA
106564752	LOC106564752	anthrax toxin receptor 1-like	NA	NA	NA	NA	1.06301285227237	0.0190325655194762	NA	NA	NA	NA
106575296	LOC106575296	dipeptidyl peptidase 4-like	NA	NA	NA	NA	0.687527072855225	0.01906262983771	NA	NA	-1.34366595448517	6.95867542229605e-09
106569323	LOC106569323	THO complex subunit 1-like	NA	NA	NA	NA	0.402207610478958	0.0190994109360574	NA	NA	NA	NA
106565138	LOC106565138	WD repeat-containing protein 82-like	NA	NA	NA	NA	0.498129523881599	0.0191734793623682	NA	NA	NA	NA
106611500	pgrmc2	progesterone receptor membrane component 2	NA	NA	NA	NA	-0.432915169265519	0.0191850053308427	NA	NA	NA	NA
106599087	LOC106599087	roquin-1-like	NA	NA	NA	NA	-0.323107656581225	0.019260518109062	NA	NA	NA	NA
100286620	LOC100286620	dmX-like protein 2	NA	NA	NA	NA	-0.477522546664981	0.0193216283695701	NA	NA	NA	NA
106599215	rbm25	RNA binding motif protein 25	NA	NA	NA	NA	-0.415280641695554	0.0194363777171164	NA	NA	NA	NA
106588004	LOC106588004	uncharacterized LOC106588004	NA	NA	NA	NA	-1.08906729116315	0.0194628760228645	NA	NA	-0.842810381182277	0.0162780929621582
106593517	LOC106593517	uncharacterized LOC106593517	NA	NA	NA	NA	-0.456953510555265	0.0194848529889412	NA	NA	NA	NA
106587763	LOC106587763	solute carrier family 22 member 18-like	NA	NA	NA	NA	0.377333943227454	0.0194848529889412	NA	NA	NA	NA
100194818	ppc1b	Phosphatidic acid phosphatase type 2 domain-containing protein 1B	NA	NA	NA	NA	0.396377567378467	0.0194848529889412	NA	NA	NA	NA
106560997	LOC106560997	formin-binding protein 4-like	NA	NA	NA	NA	0.307077012246798	0.0195459188489547	NA	NA	NA	NA
106583347	LOC106583347	SOSS complex subunit B1-like	NA	NA	NA	NA	0.379118649711754	0.0195677196939786	NA	NA	NA	NA
106571112	LOC106571112	serine/threonine-protein kinase MRCK beta-like	NA	NA	NA	NA	-0.391340212246763	0.0196289081199501	NA	NA	NA	NA
106577931	LOC106577931	gamma-secretase subunit PEN-2	NA	NA	NA	NA	0.390704680393013	0.0196289081199501	NA	NA	NA	NA
106602176	LOC106602176	zinc finger and BTB domain-containing protein 6-like	NA	NA	NA	NA	0.684010897976027	0.0196289081199501	NA	NA	-0.778475148977611	0.00086667120465037
106605783	LOC106605783	cytoplasmic phosphatidylinositol transfer protein 1-like	NA	NA	NA	NA	-0.738561205164153	0.0197058182157534	NA	NA	0.530851384949701	0.0468987972796784
106566438	LOC106566438	protein FAM110A-like	NA	NA	NA	NA	-0.61696180413869	0.0197058182157534	NA	NA	NA	NA
106601739	LOC106601739	luc7-like protein 3	NA	NA	NA	NA	-0.69377809593514	0.0197058182157534	NA	NA	NA	NA
106593536	LOC106593536	WASH complex subunit strumpellin-like	NA	NA	NA	NA	0.507422002404784	0.0197058182157534	NA	NA	NA	NA
106576307	LOC106576307	zinc finger protein 454-like	NA	NA	NA	NA	0.561166415830722	0.0198203924657434	NA	NA	NA	NA
106568849	LOC106568849	28S ribosomal protein S2%2C mitochondrial-like	NA	NA	NA	NA	-0.497861515121168	0.0199887833206414	NA	NA	0.557820755865723	0.00125779443895935
106577569	LOC106577569	protein Dok-7-like	NA	NA	NA	NA	1.2837805974523	0.0199887833206414	NA	NA	NA	NA
106576370	LOC106576370	inhibitor of nuclear factor kappa-B kinase-interacting protein-like	NA	NA	NA	NA	-0.696308773331414	0.0199887833206414	NA	NA	NA	NA
100136505	LOC100136505	Cee	NA	NA	NA	NA	-0.392011327256031	0.0200953418561916	NA	NA	NA	NA
100380427	errfi	ERBB receptor feedback inhibitor 1	NA	NA	NA	NA	-1.58956285372544	0.0201606805220283	NA	NA	NA	NA
106560490	LOC106560490	dedicator of cytokinesis protein 7-like	NA	NA	NA	NA	0.337315887755018	0.0201712307006239	NA	NA	NA	NA
106572982	LOC106572982	tafazzin-like	NA	NA	NA	NA	0.40300341309769	0.0201797619846998	NA	NA	NA	NA
106610271	LOC106610271	fatty acid synthase-like	NA	NA	NA	NA	-1.7663330203241	0.020237796063305	NA	NA	3.84666125800887	1.28173872130546e-09
100195896	rssa	40S ribosomal protein SA	NA	NA	NA	NA	-0.462448204229933	0.0202722388016892	NA	NA	NA	NA
106569516	LOC106569516	alpha/beta hydrolase domain-containing protein 17A-like	NA	NA	NA	NA	-0.450730529165274	0.0202744759309977	NA	NA	NA	NA
106596333	zfyve9	zinc finger%2C FYVE domain containing 9	NA	NA	NA	NA	-0.794356548096753	0.0203067783625361	-0.96211855666626	0.00481825507807511	NA	NA
106586008	LOC106586008	uncharacterized protein FLJ40521-like	NA	NA	NA	NA	0.706220611774213	0.0203287657277568	0.718181299922184	0.0208255476657403	NA	NA
106591007	LOC106591007	nuclear receptor-binding factor 2-like	NA	NA	NA	NA	-0.723203849599614	0.0204655745432531	NA	NA	NA	NA
106587652	LOC106587652	paired amphipathic helix protein Sin3a-like	NA	NA	NA	NA	-0.405433898179306	0.0205310810151203	NA	NA	NA	NA
106580106	mmab	methylmalonic aciduria (cobalamin deficiency) cblB type	NA	NA	NA	NA	0.607300782524614	0.0205310810151203	NA	NA	NA	NA
106574276	LOC106574276	pyruvate kinase PKM-like	NA	NA	NA	NA	-0.781540262019437	0.0205398084378354	NA	NA	NA	NA
106569519	LOC106569519	endophilin-A2-like	NA	NA	NA	NA	-0.551916730496533	0.0205398084378354	NA	NA	NA	NA
106588403	LOC106588403	death domain-associated protein 6-like	NA	NA	NA	NA	-0.335767545624057	0.0205656402711111	NA	NA	NA	NA
106567233	LOC106567233	PRA1 family protein 2-like	NA	NA	NA	NA	0.492638092390166	0.0205726236071423	NA	NA	NA	NA
106570443	LOC106570443	chloride channel CLIC-like protein 1	NA	NA	NA	NA	-0.339276824136005	0.0205792156093833	NA	NA	NA	NA
106567775	LOC106567775	immunoglobulin-binding protein 1-like	NA	NA	NA	NA	0.377244548578535	0.0205792156093833	NA	NA	NA	NA
106613860	pak2	p21 protein (Cdc42/Rac)-activated kinase 2	NA	NA	NA	NA	0.350041936929043	0.0207210133036564	NA	NA	NA	NA
106613585	LOC106613585	roquin-1-like	NA	NA	NA	NA	-0.688786778362194	0.0207791694356645	NA	NA	NA	NA
106571447	LOC106571447	nuclear receptor coactivator 1-like	NA	NA	NA	NA	-0.492224172988352	0.0208443874432724	NA	NA	NA	NA
106575958	LOC106575958	zinc finger protein 2 homolog	NA	NA	NA	NA	0.733434256019914	0.0208443874432724	NA	NA	NA	NA
106592050	LOC106592050	transcription elongation factor 1 homolog	NA	NA	NA	NA	0.417529136818766	0.0208955270305121	NA	NA	NA	NA
100195362	tgfbi	transforming growth factor%2C beta-induced%2C 68kDa	NA	NA	NA	NA	0.637155849189505	0.0209077589407122	NA	NA	NA	NA
106587010	cntrl	centriolin	NA	NA	NA	NA	-0.60191246899519	0.0209629780206451	NA	NA	0.955334487100681	3.55844694370222e-06
106568819	LOC106568819	nuclear receptor coactivator 2-like	NA	NA	NA	NA	-0.377003704734971	0.0212740734600845	NA	NA	NA	NA
106566730	LOC106566730	death-inducer obliterator 1-like	NA	NA	NA	NA	-0.419376587182404	0.0215074326562483	NA	NA	0.554716070327364	0.000134418795811287
106577242	LOC106577242	leucine zipper putative tumor suppressor 2 homolog	NA	NA	NA	NA	-0.822965401955237	0.0216812034740403	NA	NA	NA	NA
106601915	LOC106601915	suppressor of cytokine signaling 3-like	NA	NA	NA	NA	-1.39994768159492	0.0216812034740403	NA	NA	NA	NA
106577493	LOC106577493	VPS10 domain-containing receptor SorCS2-like	NA	NA	NA	NA	-0.951100404168197	0.0217890025389036	NA	NA	NA	NA
106591345	NA	NA	NA	NA	NA	NA	0.892246072280208	0.0219898593790855	NA	NA	NA	NA
106582887	LOC106582887	transcription factor MafB-like	NA	NA	NA	NA	0.561768107051677	0.0221125669448984	NA	NA	NA	NA
106592133	NA	NA	NA	NA	NA	NA	-0.592925503489097	0.0221210214761098	-0.592627274997775	0.0381793499721466	NA	NA
106560750	LOC106560750	zinc finger protein 609-like	NA	NA	NA	NA	-0.504219716397333	0.022380151077878	-0.520628435598869	0.0239698304157473	NA	NA
106576946	LOC106576946	baculoviral IAP repeat-containing protein 6-like	NA	NA	NA	NA	-0.48741755738026	0.0224689615715366	NA	NA	NA	NA
106582130	LOC106582130	insulin receptor substrate 2-like	NA	NA	NA	NA	-1.44408649496974	0.022529683153077	NA	NA	NA	NA
100136412	vdr0	vitamin D receptor	NA	NA	NA	NA	-0.55150314764027	0.0225341777644567	-0.661496973632311	0.00476273923105286	NA	NA
106594021	LOC106594021	transmembrane anterior posterior transformation protein 1 homolog	NA	NA	NA	NA	-0.651033489585617	0.0225529202390053	NA	NA	NA	NA
106578421	LOC106578421	death-associated protein 1-like	NA	NA	NA	NA	-0.50271695062638	0.0225529202390053	NA	NA	NA	NA
106562228	NA	NA	NA	NA	NA	NA	0.579110886267208	0.0225565027195592	0.731727462296068	0.00486634383574459	0.600617266974274	0.00621333982566669
106610471	LOC106610471	fibroblast growth factor receptor 3-like	NA	NA	NA	NA	0.357952489619399	0.0225565027195592	NA	NA	NA	NA
106583594	NA	NA	NA	NA	NA	NA	0.58876800780673	0.0225565027195592	NA	NA	-0.62772381853703	0.00286789378335248
106583004	LOC106583004	leucine-rich repeats and immunoglobulin-like domains protein 2	NA	NA	NA	NA	-0.338103982523432	0.0225642745463262	NA	NA	NA	NA
106601427	LOC106601427	protein FAM195B-like	NA	NA	NA	NA	0.527092094638	0.0225741896249091	NA	NA	NA	NA
106582458	LOC106582458	INO80 complex subunit D-like	NA	NA	NA	NA	-0.893493379925852	0.0226328092432071	-1.30119779664668	0.000395946120929023	-0.79456146531842	0.0126812571182769
106578021	LOC106578021	purine nucleoside phosphorylase-like	NA	NA	NA	NA	-1.26096427499618	0.0226328092432071	NA	NA	NA	NA
106602684	LOC106602684	butyrophilin subfamily 1 member A1-like	NA	NA	NA	NA	-0.458956552337088	0.0226930250975043	NA	NA	0.55007534755142	0.000644328812568582
106578379	LOC106578379	methionine-R-sulfoxide reductase B2%2C mitochondrial-like	NA	NA	NA	NA	0.470749933141636	0.0228646821705272	NA	NA	NA	NA
106613848	LOC106613848	MAP kinase-interacting serine/threonine-protein kinase 2-like	NA	NA	NA	NA	-1.31735731745462	0.0228646821705272	NA	NA	NA	NA
106609046	LOC106609046	zinc finger protein 583-like	NA	NA	NA	NA	0.474770561869526	0.0228646821705272	NA	NA	NA	NA
106586244	LOC106586244	protein jagged-1b-like	NA	NA	NA	NA	-0.540844262359778	0.022868963283027	NA	NA	NA	NA
100194526	maffl	v-maf musculoaponeurotic fibrosarcoma oncogene-like	NA	NA	NA	NA	-0.380490242320862	0.022868963283027	NA	NA	NA	NA
106561556	LOC106561556	testin-like	NA	NA	NA	NA	-0.613287165344694	0.022868963283027	NA	NA	0.841061523330722	8.95970366470383e-05
106576712	fam35a	family with sequence similarity 35%2C member A	NA	NA	NA	NA	-0.527673018203414	0.0229825213243983	NA	NA	NA	NA
106571638	LOC106571638	AN1-type zinc finger protein 3-like	NA	NA	NA	NA	-0.349714683352576	0.0229825213243983	NA	NA	NA	NA
106566962	LOC106566962	transcription initiation factor TFIID subunit 10-like	NA	NA	NA	NA	0.339237582166453	0.022993817115781	NA	NA	NA	NA
100380592	cog6	component of oligomeric golgi complex 6	NA	NA	NA	NA	0.559965963542223	0.022993817115781	NA	NA	NA	NA
106577506	LOC106577506	apolipoprotein Eb-like	NA	NA	NA	NA	-1.3199691280127	0.023317075371889	NA	NA	NA	NA
106569978	LOC106569978	glycogen synthase kinase-3 beta-like	NA	NA	NA	NA	-0.61689409159986	0.023604457517606	NA	NA	NA	NA
106569634	LOC106569634	cullin-3-like	NA	NA	NA	NA	0.566801472501135	0.0237099297289015	NA	NA	NA	NA
106601516	LOC106601516	coiled-coil domain-containing protein 47-like	NA	NA	NA	NA	-0.533392815997958	0.0237230761892429	NA	NA	NA	NA
106611368	NA	NA	NA	NA	NA	NA	-1.69781024940248	0.0237453132506781	NA	NA	NA	NA
106583154	LOC106583154	musculoskeletal embryonic nuclear protein 1-like	NA	NA	NA	NA	0.54864122092324	0.0237746543393193	NA	NA	NA	NA
106591495	LOC106591495	putative L-aspartate dehydrogenase	NA	NA	NA	NA	-1.05068400977165	0.0237799288201901	NA	NA	NA	NA
106579022	LOC106579022	RNA-binding protein with serine-rich domain 1-like	NA	NA	NA	NA	-0.487528682212809	0.0239160922832996	NA	NA	NA	NA
106590975	LOC106590975	F-box only protein 11	NA	NA	NA	NA	0.361715550853827	0.0239212094256469	NA	NA	NA	NA
106591927	LOC106591927	suppressor of cytokine signaling 1-like	NA	NA	NA	NA	-0.957539006218681	0.0239212094256469	NA	NA	NA	NA
106579466	LOC106579466	diamine acetyltransferase 1-like	NA	NA	NA	NA	0.441798566482534	0.0239707856077635	NA	NA	NA	NA
106584336	LOC106584336	39S ribosomal protein L55%2C mitochondrial-like	NA	NA	NA	NA	0.447246162292944	0.0241053589062527	NA	NA	NA	NA
106573228	LOC106573228	homeodomain-interacting protein kinase 3-like	NA	NA	NA	NA	-0.509134958319585	0.024161917400746	NA	NA	NA	NA
106608056	LOC106608056	glycerophosphocholine phosphodiesterase GPCPD1-like	NA	NA	NA	NA	0.48623302768109	0.024290046199041	NA	NA	-0.975174216233151	6.95867542229605e-09
106602365	LOC106602365	lipopolysaccharide-responsive and beige-like anchor protein	NA	NA	NA	NA	-0.449163004024523	0.0243017279692509	NA	NA	NA	NA
106607458	LOC106607458	KAT8 regulatory NSL complex subunit 1-like	NA	NA	NA	NA	-0.460375753557895	0.0243017279692509	NA	NA	NA	NA
106608299	LOC106608299	dihydrolipoyllysine-residue succinyltransferase component of 2-oxoglutarate dehydrogenase complex%2C mitochondrial-like	NA	NA	NA	NA	-0.357707735106659	0.0243870893214427	NA	NA	NA	NA
106564986	LOC106564986	uncharacterized LOC106564986	NA	NA	NA	NA	-0.529044770073525	0.0243870893214427	NA	NA	NA	NA
106612093	nudt22	nudix (nucleoside diphosphate linked moiety X)-type motif 22	NA	NA	NA	NA	0.567721210887419	0.0243870893214427	NA	NA	NA	NA
106612395	tmem160	transmembrane protein 160	NA	NA	NA	NA	-0.464599522924212	0.024545458362649	NA	NA	NA	NA
106592745	LOC106592745	high affinity cAMP-specific and IBMX-insensitive 3'%2C5'-cyclic phosphodiesterase 8A-like	NA	NA	NA	NA	-0.81405099150512	0.0245908083084851	NA	NA	NA	NA
106569992	LOC106569992	inhibitor of growth protein 4-like	NA	NA	NA	NA	0.540987674650048	0.0245946122412787	NA	NA	-0.576439305106786	0.00331080600862744
106611741	LOC106611741	disks large homolog 3-like	NA	NA	NA	NA	-0.339288324668815	0.0246243757159862	NA	NA	NA	NA
106601213	LOC106601213	TRIO and F-actin-binding protein-like	NA	NA	NA	NA	-0.402142294344725	0.0247686812006785	NA	NA	NA	NA
106564895	LOC106564895	diacylglycerol kinase epsilon-like	NA	NA	NA	NA	-0.485210960047419	0.0248231716102918	-0.625715610507917	0.000982709122732481	-0.511150436448746	0.00103950490619977
106609799	cpsf6	cleavage and polyadenylation specific factor 6%2C 68kDa	NA	NA	NA	NA	-0.411627189061132	0.0249984114727445	NA	NA	NA	NA
106591988	LOC106591988	kinesin-associated protein 3-like	NA	NA	NA	NA	-0.596593319809847	0.025275850255257	NA	NA	NA	NA
106562810	LOC106562810	multidrug resistance-associated protein 9-like	NA	NA	NA	NA	0.658725130399338	0.0256718526067539	0.902586159480763	0.000897406144521357	-0.729654518538487	0.002327983601524
106570849	LOC106570849	protein FAM214B-like	NA	NA	NA	NA	-0.705916076426021	0.0259036986963829	NA	NA	NA	NA
106567026	LOC106567026	E3 ubiquitin-protein ligase HUWE1-like	NA	NA	NA	NA	-0.50276188441947	0.0260075924264953	NA	NA	NA	NA
106572545	LOC106572545	tyrosine-protein phosphatase non-receptor type 12-like	NA	NA	NA	NA	-0.748592053453864	0.0260384727856536	NA	NA	NA	NA
106568002	LOC106568002	arginine--tRNA ligase%2C cytoplasmic-like	NA	NA	NA	NA	1.07256079914374	0.0261049037235109	NA	NA	0.949673882934067	0.0221050063077094
106584345	ttc14	tetratricopeptide repeat domain 14	NA	NA	NA	NA	0.357606740692955	0.0261783056081591	0.530686544200715	0.000399512340094203	NA	NA
106592380	NA	NA	NA	NA	NA	NA	1.47895802550371	0.0264729317245084	NA	NA	NA	NA
106574204	LOC106574204	complement C1r-A subcomponent-like	NA	NA	NA	NA	0.455729635351899	0.0266607070870813	NA	NA	NA	NA
106585006	LOC106585006	transforming acidic coiled-coil-containing protein 1-like	NA	NA	NA	NA	-0.561302022340074	0.0267621788979205	NA	NA	NA	NA
106608012	myct1	myc target 1	NA	NA	NA	NA	-0.474271451686954	0.0268006114291858	NA	NA	NA	NA
106565558	LOC106565558	MAP kinase-activated protein kinase 2-like	NA	NA	NA	NA	0.386745611945219	0.0268006114291858	NA	NA	NA	NA
106563605	LOC106563605	matrin-3-like	NA	NA	NA	NA	0.435431187654146	0.0268006114291858	NA	NA	NA	NA
106588338	LOC106588338	proteasome subunit beta type-4-like	NA	NA	NA	NA	0.374821892686761	0.0268894889835851	NA	NA	NA	NA
106573600	LOC106573600	cold-inducible RNA-binding protein B-like	NA	NA	NA	NA	-0.417948425827994	0.0269458500544757	-0.519008345099466	0.00486634383574459	NA	NA
106613037	LOC106613037	serine/threonine-protein kinase TAO1-like	NA	NA	NA	NA	-0.272151966754087	0.0269589560787156	NA	NA	NA	NA
106568447	LOC106568447	hsp90 co-chaperone Cdc37-like 1	NA	NA	NA	NA	-0.654026204693709	0.0272375637138888	NA	NA	NA	NA
106584361	LOC106584361	nuclear factor 1 C-type-like	NA	NA	NA	NA	-0.704398739200274	0.0273928921175335	NA	NA	NA	NA
106588074	LOC106588074	AP-3 complex subunit sigma-2	NA	NA	NA	NA	-0.572012509585418	0.0273928921175335	-0.673396058930358	0.00892168375354441	NA	NA
106567575	LOC106567575	protein FAM57B-like	NA	NA	NA	NA	-0.645425638279842	0.0274250039909814	-1.01649512669117	0.000109049015952008	NA	NA
106583025	LOC106583025	26S proteasome non-ATPase regulatory subunit 6	NA	NA	NA	NA	0.403682521368014	0.0274250039909814	NA	NA	NA	NA
106566219	LOC106566219	complement C1q-like protein 2	NA	NA	NA	NA	1.37575928572597	0.0274742719782427	NA	NA	NA	NA
106599054	LOC106599054	coatomer subunit beta'-like	NA	NA	NA	NA	-0.491831150164584	0.0275579205803203	NA	NA	0.939832021628029	6.19921475714688e-08
106608216	LOC106608216	eukaryotic translation initiation factor 2 subunit 1-like	NA	NA	NA	NA	0.575852114254239	0.0276636256436287	NA	NA	NA	NA
106567530	LOC106567530	protein Jade-1-like	NA	NA	NA	NA	-0.72398431037273	0.0277592339076318	-0.86219809438987	0.00705806191483733	-0.751239553420167	0.00420505106683898
106567629	LOC106567629	serine/arginine-rich splicing factor 7-like	NA	NA	NA	NA	-0.373166061540197	0.0278184121272793	NA	NA	NA	NA
106579662	cssa19h9orf152	chromosome ssa19 open reading frame%2C human C9orf152	NA	NA	NA	NA	0.603573196472629	0.0279159200542163	NA	NA	NA	NA
106586758	NA	NA	NA	NA	NA	NA	0.494101716122772	0.0279379261566746	NA	NA	NA	NA
106568569	NA	NA	NA	NA	NA	NA	-0.746037727697514	0.0279379261566746	NA	NA	NA	NA
106612555	LOC106612555	alpha-2-macroglobulin-like	NA	NA	NA	NA	-0.749934800802981	0.0279567706128942	-0.831060790256198	0.0150536448691549	NA	NA
106577660	LOC106577660	oocyte zinc finger protein XlCOF6-like	NA	NA	NA	NA	0.413765004430889	0.0279567706128942	NA	NA	NA	NA
106579962	adora2a	adenosine A2a receptor	NA	NA	NA	NA	0.611462278681526	0.0279567706128942	NA	NA	NA	NA
106565618	ddrgk1	DDRGK domain containing 1	NA	NA	NA	NA	-0.337639815710083	0.0279714137437371	NA	NA	NA	NA
106572904	LOC106572904	arginine-glutamic acid dipeptide repeats protein-like	NA	NA	NA	NA	-0.419181568291816	0.0279714137437371	NA	NA	-0.590211504480265	2.6739976057065e-05
106576758	NA	NA	NA	NA	NA	NA	0.416956228336696	0.0280731799925401	NA	NA	NA	NA
106571434	LOC106571434	atypical kinase ADCK3%2C mitochondrial-like	NA	NA	NA	NA	-0.450887372216679	0.0281860418002919	NA	NA	NA	NA
106611235	LOC106611235	complement component C1q receptor-like	NA	NA	NA	NA	0.57033180456179	0.0281910454194271	NA	NA	NA	NA
106569952	LOC106569952	retinoic acid receptor RXR-beta-A-like	NA	NA	NA	NA	-0.42238895778629	0.0282116871365595	NA	NA	NA	NA
106606594	LOC106606594	brain protein I3-like	NA	NA	NA	NA	-0.403612542039123	0.0282322775183139	-0.568978907016196	0.00115639462837886	NA	NA
106584802	NA	NA	NA	NA	NA	NA	0.337067090017062	0.0282322775183139	NA	NA	-0.634243734667279	7.9202559843612e-08
106613664	LOC106613664	ankyrin repeat domain-containing protein 13C-like	NA	NA	NA	NA	0.342423027061755	0.0282879108144724	NA	NA	NA	NA
106564546	LOC106564546	putative RNA-binding protein Luc7-like 2	NA	NA	NA	NA	-0.33428485051514	0.0282926137801396	NA	NA	NA	NA
106589552	mkl2	MKL/myocardin-like 2	NA	NA	NA	NA	0.632130599867735	0.0283728911196122	NA	NA	-0.541433933204291	0.0251352238157041
106567209	LOC106567209	CDK5 and ABL1 enzyme substrate 2-like	NA	NA	NA	NA	-1.50021523584463	0.0284022861440915	NA	NA	NA	NA
106572110	LOC106572110	partitioning defective 6 homolog beta-like	NA	NA	NA	NA	-0.459868347389343	0.0284022861440915	NA	NA	NA	NA
106566365	LOC106566365	sortilin-like	NA	NA	NA	NA	0.352637638286638	0.0285423066422316	NA	NA	-0.547937535633214	1.33636160870304e-05
106581273	LOC106581273	E3 ubiquitin-protein ligase TRIM17-like	NA	NA	NA	NA	0.578123324574047	0.0285923965547279	NA	NA	NA	NA
106577204	LOC106577204	ribosomal protein 63%2C mitochondrial-like	NA	NA	NA	NA	-0.545698008238386	0.0286097498517994	NA	NA	0.634168796135359	0.0015078369330729
100286475	skap2	src kinase associated phosphoprotein 2	NA	NA	NA	NA	1.13107845826868	0.0286277867054022	NA	NA	NA	NA
106613608	LOC106613608	growth arrest and DNA damage-inducible protein GADD45 beta-like	NA	NA	NA	NA	-1.667437337223	0.0286277867054022	NA	NA	NA	NA
106599970	LOC106599970	ferritin%2C middle subunit-like	NA	NA	NA	NA	-9.37936844827342	0.0287094043093452	NA	NA	NA	NA
106570081	LOC106570081	myomegalin-like	NA	NA	NA	NA	-0.461112396796818	0.0287185175312836	NA	NA	NA	NA
106588398	NA	NA	NA	NA	NA	NA	-0.996786694075845	0.0287185175312836	NA	NA	NA	NA
106577368	slc1a4	solute carrier family 1 (glutamate/neutral amino acid transporter)%2C member 4	NA	NA	NA	NA	-1.50539483951499	0.0288364335252024	NA	NA	2.26237699509346	3.51376733626401e-05
100196752	tcpg	T-complex protein 1 subunit gamma	NA	NA	NA	NA	-0.369988413763586	0.0288364335252024	NA	NA	NA	NA
106579299	LOC106579299	uncharacterized protein C7orf62 homolog	NA	NA	NA	NA	0.731549415745647	0.0289466449899265	NA	NA	NA	NA
106594918	LOC106594918	very long-chain acyl-CoA synthetase-like	NA	NA	NA	NA	-0.538024387958113	0.0290609054049625	NA	NA	NA	NA
106584040	LOC106584040	tetratricopeptide repeat protein 4-like	NA	NA	NA	NA	0.486327765681652	0.0291969588661644	NA	NA	NA	NA
100196201	ubl1	Ubiquitin-like protein 1	NA	NA	NA	NA	0.67584164480949	0.0291969588661644	NA	NA	NA	NA
106587568	LOC106587568	uncharacterized protein KIAA0355-like	NA	NA	NA	NA	-0.49173389938197	0.0291969588661644	NA	NA	NA	NA
106609908	LOC106609908	thioredoxin-related transmembrane protein 2-B	NA	NA	NA	NA	0.307643306174135	0.0291969588661644	NA	NA	NA	NA
106574310	LOC106574310	intersectin-1-like	NA	NA	NA	NA	-0.412755543203398	0.029209601029485	NA	NA	0.522367156292994	0.000534377850603958
106587741	LOC106587741	U2 small nuclear ribonucleoprotein A'-like	NA	NA	NA	NA	0.426349661940319	0.029209601029485	NA	NA	NA	NA
106607961	fig4	FIG4 phosphoinositide 5-phosphatase	NA	NA	NA	NA	0.350367091825952	0.0292626407728808	NA	NA	NA	NA
100380458	cnpy4	canopy FGF signaling regulator 4	NA	NA	NA	NA	0.511342476129347	0.0293196345397816	NA	NA	NA	NA
106576357	LOC106576357	zinc finger protein 629-like	NA	NA	NA	NA	-0.438600796311256	0.0293300699132005	NA	NA	NA	NA
106593756	LOC106593756	probable E3 ubiquitin-protein ligase HERC1	NA	NA	NA	NA	-0.731025615668364	0.0294546594731346	NA	NA	NA	NA
100196403	oaz1	ornithine decarboxylase antizyme 1	NA	NA	NA	NA	-0.423019697363426	0.0295465102344436	NA	NA	NA	NA
106590539	LOC106590539	nuclear factor 7%2C brain-like	NA	NA	NA	NA	0.427832230081817	0.0297674032168113	NA	NA	NA	NA
106608873	LOC106608873	protein TEX261	NA	NA	NA	NA	-0.422723937070719	0.0298597564653513	NA	NA	NA	NA
106609303	LOC106609303	inhibitor of growth protein 3	NA	NA	NA	NA	-0.479476366544571	0.0299762560865736	NA	NA	NA	NA
106580115	LOC106580115	apoptosis-inducing factor 3-like	NA	NA	NA	NA	1.02623953546968	0.0299822658635069	NA	NA	NA	NA
106585437	LOC106585437	protein CYR61-like	NA	NA	NA	NA	-0.690168549255242	0.0300327725058296	NA	NA	NA	NA
106590430	LOC106590430	polypeptide N-acetylgalactosaminyltransferase 11-like	NA	NA	NA	NA	-0.362371487102834	0.0301650018698885	NA	NA	NA	NA
106590191	LOC106590191	serine/threonine-protein kinase PRP4 homolog	NA	NA	NA	NA	-0.462795467075281	0.0301978974431779	NA	NA	NA	NA
106585017	LOC106585017	endoplasmic reticulum aminopeptidase 2-like	NA	NA	NA	NA	0.648323955798505	0.0302091111538646	NA	NA	NA	NA
106593495	LOC106593495	A-kinase anchor protein 8-like	NA	NA	NA	NA	0.282552460172427	0.0305008571341388	NA	NA	NA	NA
106583519	NA	NA	NA	NA	NA	NA	0.646622367570512	0.0305547104740652	NA	NA	NA	NA
106570069	LOC106570069	uncharacterized LOC106570069	NA	NA	NA	NA	-0.741336919769705	0.0305548711189973	NA	NA	NA	NA
100196800	pter	phosphotriesterase related	NA	NA	NA	NA	0.363607578147145	0.0306776285527838	NA	NA	NA	NA
106570311	LOC106570311	PHD finger protein 14-like	NA	NA	NA	NA	-0.603434539203359	0.0307685507395459	NA	NA	NA	NA
106570016	LOC106570016	microtubule-actin cross-linking factor 1-like	NA	NA	NA	NA	-0.616143684728728	0.0308924075677358	NA	NA	NA	NA
106584790	LOC106584790	protein phosphatase 1 regulatory subunit 12A-like	NA	NA	NA	NA	0.414253176706328	0.0310227804674668	NA	NA	NA	NA
106587266	LOC106587266	cytoplasmic tRNA 2-thiolation protein 2-like	NA	NA	NA	NA	0.448474380672351	0.0310502896135185	NA	NA	NA	NA
106574912	LOC106574912	serum deprivation-response protein-like	NA	NA	NA	NA	-0.61359906095009	0.031062503444685	-0.78941305012296	0.00490590248773227	NA	NA
106612367	dgkd	diacylglycerol kinase%2C delta 130kDa	NA	NA	NA	NA	-0.872159070445594	0.0312120677155775	NA	NA	NA	NA
106575993	LOC106575993	TBC1 domain family member 22B-like	NA	NA	NA	NA	-0.354275391637141	0.0312120677155775	NA	NA	NA	NA
106601715	LOC106601715	ATP-dependent Clp protease proteolytic subunit%2C mitochondrial-like	NA	NA	NA	NA	-0.349504004464356	0.0312120677155775	NA	NA	NA	NA
106592162	LOC106592162	insulin-like growth factor 1 receptor	NA	NA	NA	NA	-1.01044562098874	0.0312780970468046	NA	NA	NA	NA
106561884	daam2	dishevelled associated activator of morphogenesis 2	NA	NA	NA	NA	-0.68274218915773	0.0312823505491248	NA	NA	NA	NA
106612439	LOC106612439	high mobility group-T protein-like	NA	NA	NA	NA	0.324212810750445	0.0312823505491248	NA	NA	NA	NA
106563686	LOC106563686	malignant fibrous histiocytoma-amplified sequence 1 homolog	NA	NA	NA	NA	0.519300731493052	0.0313601935312892	NA	NA	NA	NA
106596240	LOC106596240	tyrosine-protein phosphatase non-receptor type 9-like	NA	NA	NA	NA	-0.681735983380304	0.0313686094039416	-0.903580458949876	0.00229883170969656	NA	NA
106592291	LOC106592291	uncharacterized LOC106592291	NA	NA	NA	NA	-0.890978657323964	0.0313808138461008	NA	NA	NA	NA
106582026	txndc9	thioredoxin domain containing 9	NA	NA	NA	NA	0.51870540506553	0.0313808138461008	NA	NA	NA	NA
106562152	LOC106562152	sorbitol dehydrogenase-like	NA	NA	NA	NA	0.359877356545106	0.031439295890509	NA	NA	NA	NA
106577572	LOC106577572	hepatocyte growth factor activator-like	NA	NA	NA	NA	0.686247129889264	0.0314575404213402	NA	NA	NA	NA
106562038	LOC106562038	zinc finger protein 507-like	NA	NA	NA	NA	-0.445315761884835	0.0314755962768674	NA	NA	NA	NA
106595987	LOC106595987	V-type proton ATPase subunit H-like	NA	NA	NA	NA	0.375361160749663	0.0315941001116199	NA	NA	NA	NA
106589693	sdccag8	serologically defined colon cancer antigen 8	NA	NA	NA	NA	-0.453491075278337	0.0316042120364145	NA	NA	NA	NA
106580327	rhbdd3	rhomboid domain containing 3	NA	NA	NA	NA	0.403625652384623	0.0316085602396596	NA	NA	NA	NA
100194830	lich	Lysosomal acid lipase/cholesteryl ester hydrolase	NA	NA	NA	NA	0.785331856173074	0.0317041437826947	NA	NA	NA	NA
106564346	LOC106564346	uncharacterized LOC106564346	NA	NA	NA	NA	3.09643674137591	0.0317625559783812	NA	NA	-2.57070979050281	0.0339375215493833
106583425	LOC106583425	ubiquitin carboxyl-terminal hydrolase 5-like	NA	NA	NA	NA	-0.443730194917201	0.0319071138168783	NA	NA	0.82907083794018	2.4310549943135e-07
106561528	papd5	PAP associated domain containing 5	NA	NA	NA	NA	-0.774950597929634	0.0319640569341869	NA	NA	NA	NA
100195897	lrat	Lecithin retinol acyltransferase	NA	NA	NA	NA	0.705546730257238	0.0321906687873716	NA	NA	NA	NA
106586555	LOC106586555	uncharacterized LOC106586555	NA	NA	NA	NA	0.969724124699025	0.0321906687873716	1.48165624432932	0.00107922186176669	1.25467956679073	0.00129755986473405
106593098	LOC106593098	transmembrane channel-like protein 6	NA	NA	NA	NA	0.750240798693853	0.0322000129945499	NA	NA	-0.613284650631857	0.0380448947136102
106595984	LOC106595984	EMILIN-2-like	NA	NA	NA	NA	-1.0013676134372	0.0322000129945499	NA	NA	NA	NA
106560366	exoc2	exocyst complex component 2	NA	NA	NA	NA	0.291519692908606	0.0322567622448279	NA	NA	NA	NA
100194890	gpr89	GPR89A	NA	NA	NA	NA	0.314204781019097	0.032377860574914	NA	NA	NA	NA
106576811	LOC106576811	monoacylglycerol lipase ABHD12-like	NA	NA	NA	NA	1.06414679650573	0.032377860574914	NA	NA	NA	NA
106560589	LOC106560589	histidine-rich glycoprotein-like	NA	NA	NA	NA	-0.508075636224824	0.0323868247111324	NA	NA	NA	NA
106579459	klhl15	kelch-like family member 15	NA	NA	NA	NA	-0.392473046849043	0.0323951723116763	NA	NA	NA	NA
100380448	p4k2a	Phosphatidylinositol 4-kinase type 2-alpha	NA	NA	NA	NA	0.69435361751402	0.0323951723116763	NA	NA	NA	NA
106568455	LOC106568455	alpha-adducin-like	NA	NA	NA	NA	-0.283599940953471	0.0325266410421484	NA	NA	NA	NA
106613392	LOC106613392	B-cell CLL/lymphoma 9-like protein	NA	NA	NA	NA	-0.484108617578019	0.032573237252342	NA	NA	NA	NA
106612486	clasrp	CLK4-associating serine/arginine rich protein	NA	NA	NA	NA	-0.342284291552463	0.0326009872790357	NA	NA	NA	NA
106569967	LOC106569967	zinc finger protein 384-like	NA	NA	NA	NA	-0.40200272526663	0.0326009872790357	NA	NA	NA	NA
106587061	LOC106587061	ankyrin repeat and BTB/POZ domain-containing protein 2-like	NA	NA	NA	NA	-1.88994925969029	0.0326419368373936	NA	NA	NA	NA
106613917	LOC106613917	fizzy-related protein homolog	NA	NA	NA	NA	0.526156164904565	0.0326873899699234	NA	NA	NA	NA
106603387	LOC106603387	zinc finger protein 239-like	NA	NA	NA	NA	0.447732458496963	0.032761800013307	NA	NA	-0.650057697777185	6.36968863462536e-05
106596432	LOC106596432	spore wall protein 2-like	NA	NA	NA	NA	-0.825341468802197	0.0328128462779726	NA	NA	-0.747066580831755	0.0156512625946701
106588974	LOC106588974	src-like-adapter	NA	NA	NA	NA	1.02158792063416	0.0328581070166936	NA	NA	NA	NA
106562110	LOC106562110	alpha-parvin-like	NA	NA	NA	NA	0.619324535480618	0.0328964502950337	NA	NA	NA	NA
106593588	LOC106593588	CREB-binding protein-like	NA	NA	NA	NA	-0.66150660199162	0.0328964502950337	NA	NA	NA	NA
106586328	LOC106586328	zinc finger E-box-binding homeobox 2-like	NA	NA	NA	NA	-0.495175512382243	0.0328964502950337	NA	NA	NA	NA
106607536	LOC106607536	pleckstrin homology domain-containing family A member 1-like	NA	NA	NA	NA	-0.286507466012999	0.0333413102199136	NA	NA	NA	NA
106562631	LOC106562631	methionyl-tRNA formyltransferase%2C mitochondrial-like	NA	NA	NA	NA	0.43912735971936	0.0334490329079344	NA	NA	NA	NA
106593119	LOC106593119	ADP-ribosylation factor GTPase-activating protein 2-like	NA	NA	NA	NA	0.280462598352374	0.0335955931018286	NA	NA	NA	NA
106572255	LOC106572255	acetyl-coenzyme A synthetase%2C cytoplasmic-like	NA	NA	NA	NA	-0.277007868157552	0.0336475106810409	NA	NA	NA	NA
106602020	LOC106602020	acyl-CoA synthetase family member 2%2C mitochondrial-like	NA	NA	NA	NA	0.623857569395946	0.0336475106810409	0.935366334483134	0.000644469511838723	0.515329212169401	0.0386589349124247
106580059	LOC106580059	alpha/beta hydrolase domain-containing protein 17B-like	NA	NA	NA	NA	-0.529840399871799	0.0336906939197777	NA	NA	NA	NA
106571249	LOC106571249	AT-rich interactive domain-containing protein 1B-like	NA	NA	NA	NA	-0.481588641103768	0.0337504344667	NA	NA	NA	NA
106608133	LOC106608133	type III iodothyronine deiodinase-like	NA	NA	NA	NA	-3.11295267470675	0.033980443946198	NA	NA	NA	NA
106605827	LOC106605827	splicing factor U2AF 65 kDa subunit-like	NA	NA	NA	NA	-0.255865516461323	0.0339869980736214	NA	NA	NA	NA
106612582	LOC106612582	vitamin K-dependent protein S-like	NA	NA	NA	NA	2.27608767473146	0.0342146423986792	NA	NA	NA	NA
106608695	LOC106608695	uncharacterized LOC106608695	NA	NA	NA	NA	-0.660693195680526	0.0342146423986792	NA	NA	NA	NA
106593033	LOC106593033	complement C1r subcomponent-like	NA	NA	NA	NA	-0.437344649266425	0.0344267529112531	NA	NA	NA	NA
106575484	NA	NA	NA	NA	NA	NA	-0.944617111068351	0.0345984418180204	NA	NA	NA	NA
106570917	wdfy3	WD repeat and FYVE domain containing 3	NA	NA	NA	NA	-0.362584820946897	0.0346856211767595	NA	NA	NA	NA
106565401	LOC106565401	dnaJ homolog subfamily C member 14-like	NA	NA	NA	NA	-0.25155407138651	0.0347432173591661	NA	NA	NA	NA
106576247	LOC106576247	leucine-rich repeats and immunoglobulin-like domains protein 3	NA	NA	NA	NA	-0.514563328298327	0.0347432173591661	NA	NA	NA	NA
106611802	LOC106611802	saxitoxin and tetrodotoxin-binding protein 1-like	NA	NA	NA	NA	0.557693975030542	0.0347469156413212	NA	NA	NA	NA
106598897	LOC106598897	heparan sulfate 2-O-sulfotransferase 1	NA	NA	NA	NA	-0.593966529724904	0.0347469156413212	NA	NA	NA	NA
106562167	LOC106562167	protein CBFA2T3-like	NA	NA	NA	NA	-0.901936036820424	0.034845460174041	NA	NA	NA	NA
100195322	exoc7	exocyst complex component 7	NA	NA	NA	NA	0.333177567794877	0.0348848243827555	NA	NA	-0.539592230743255	9.71598112060156e-06
100286455	tmed3	transmembrane emp24 protein transport domain containing 3	NA	NA	NA	NA	0.452636140856714	0.0348848243827555	0.524519156028967	0.0151862101823412	0.665227697585679	9.85140778307591e-05
106597414	fbxl7	F-box and leucine-rich repeat protein 7	NA	NA	NA	NA	-0.618181839924821	0.0349967455334207	NA	NA	NA	NA
106610593	LOC106610593	synaptotagmin-like protein 1	NA	NA	NA	NA	0.736660579755761	0.0352578162355539	NA	NA	NA	NA
106561590	rassf9	Ras association (RalGDS/AF-6) domain family (N-terminal) member 9	NA	NA	NA	NA	0.715341624492787	0.0352578162355539	NA	NA	NA	NA
106575996	LOC106575996	zinc finger BED domain-containing protein 4-like	NA	NA	NA	NA	0.36773368278727	0.0352578162355539	NA	NA	NA	NA
106589675	LOC106589675	interferon gamma receptor 1-like	NA	NA	NA	NA	0.295316439801377	0.0352578162355539	NA	NA	NA	NA
106594076	NA	NA	NA	NA	NA	NA	0.500952222802228	0.035812720865469	NA	NA	-0.513618959439546	0.00814436765749174
100380567	pex13	peroxisome biogenesis factor 13	NA	NA	NA	NA	-0.309012509379468	0.035812720865469	NA	NA	NA	NA
106575751	LOC106575751	coagulation factor VII-like	NA	NA	NA	NA	-0.447923718342513	0.035812720865469	NA	NA	NA	NA
100380531	myc	Viral myc transforming protein	NA	NA	NA	NA	0.779379579000387	0.0358166644664969	NA	NA	NA	NA
106580633	LOC106580633	protein IWS1 homolog	NA	NA	NA	NA	-0.341928855371667	0.035823564873908	NA	NA	NA	NA
106570976	LOC106570976	death-associated protein kinase 3-like	NA	NA	NA	NA	-0.771599003102113	0.0359512532577618	-0.656768383458477	0.0381760457065829	-0.87692148638579	0.000289052063274279
106601119	LOC106601119	gem-associated protein 2-like	NA	NA	NA	NA	0.430435722969271	0.0359592182554651	NA	NA	NA	NA
106611779	LOC106611779	fibrous sheath CABYR-binding protein-like	NA	NA	NA	NA	-0.945303013640099	0.0359814483696336	NA	NA	0.992918999975788	0.0059315434821536
106564464	LOC106564464	CREB-binding protein-like	NA	NA	NA	NA	-0.366179764758631	0.0361660427880362	NA	NA	NA	NA
100380308	slc25a28	solute carrier family 25 (mitochondrial iron transporter)%2C member 28	NA	NA	NA	NA	0.379479738152015	0.0362116340063566	NA	NA	NA	NA
106577369	LOC106577369	butyrophilin subfamily 2 member A1-like	NA	NA	NA	NA	0.417214603770311	0.0362386896011809	NA	NA	NA	NA
106585594	LOC106585594	bone morphogenetic protein 1-like	NA	NA	NA	NA	-0.399670824602749	0.036426016331788	NA	NA	NA	NA
106564364	LOC106564364	CREB3 regulatory factor-like	NA	NA	NA	NA	-0.749281907542638	0.036426016331788	-0.713642728691957	0.0413536922495336	NA	NA
106565076	LOC106565076	1%2C25-dihydroxyvitamin D(3) 24-hydroxylase%2C mitochondrial-like	NA	NA	NA	NA	1.04500443643673	0.0364940621588288	NA	NA	NA	NA
106586213	LOC106586213	lupus La protein homolog B-like	NA	NA	NA	NA	0.381766515462114	0.0364940621588288	NA	NA	NA	NA
106593628	LOC106593628	fibronectin-like	NA	NA	NA	NA	-0.758257190201236	0.0365243114878174	NA	NA	NA	NA
106578699	LOC106578699	phosphatidate phosphatase LPIN2-like	NA	NA	NA	NA	0.494940633404055	0.0366667768817495	NA	NA	NA	NA
106564899	LOC106564899	nascent polypeptide-associated complex subunit alpha%2C muscle-specific form-like	NA	NA	NA	NA	-0.533396204187362	0.0366667768817495	NA	NA	NA	NA
106605713	LOC106605713	zinc finger protein 585B-like	NA	NA	NA	NA	-0.813790082370596	0.0366667768817495	NA	NA	0.875857006190368	0.00501825340584621
106588192	LOC106588192	heterogeneous nuclear ribonucleoprotein R-like	NA	NA	NA	NA	-0.33850969570223	0.0366667768817495	NA	NA	NA	NA
106592047	LOC106592047	uncharacterized LOC106592047	NA	NA	NA	NA	-0.774688630564071	0.0366790924256599	NA	NA	NA	NA
106609294	LOC106609294	suppressor of cytokine signaling 2-like	NA	NA	NA	NA	-1.29042882009555	0.0366882577791601	NA	NA	NA	NA
106567380	LOC106567380	GPI transamidase component PIG-T-like	NA	NA	NA	NA	0.30890221436654	0.036791916298909	NA	NA	NA	NA
106575079	LOC106575079	B-cell CLL/lymphoma 9 protein-like	NA	NA	NA	NA	-0.579738669367427	0.0369354499532118	-0.675637405880833	0.0120492088230798	NA	NA
106608848	LOC106608848	matrix metalloproteinase-14-like	NA	NA	NA	NA	-0.57123025946263	0.0369972660835594	NA	NA	NA	NA
106578404	kiaa1468	KIAA1468 ortholog	NA	NA	NA	NA	0.345409094671292	0.0370741781168616	NA	NA	NA	NA
106561847	LOC106561847	uncharacterized LOC106561847	NA	NA	NA	NA	-0.499304046086228	0.037140216081585	NA	NA	NA	NA
106568411	LOC106568411	spindlin-Z-like	NA	NA	NA	NA	0.406063326409974	0.0372040047266998	NA	NA	NA	NA
106586687	LOC106586687	amyloid beta A4 protein-like	NA	NA	NA	NA	-0.300759849685912	0.0372357590543936	NA	NA	NA	NA
106569448	LOC106569448	chromodomain-helicase-DNA-binding protein 8-like	NA	NA	NA	NA	-0.489626097111884	0.0373778451864324	NA	NA	NA	NA
106565759	LOC106565759	SRSF protein kinase 2-like	NA	NA	NA	NA	0.748602914276448	0.0374053285675724	0.859573072754719	0.0205409600396485	NA	NA
106606746	LOC106606746	interferon-induced protein 44-like	NA	NA	NA	NA	1.23688784274905	0.0374425913785528	NA	NA	NA	NA
100380753	ssbp3	single stranded DNA binding protein 3	NA	NA	NA	NA	0.576882733474492	0.0375001257822729	NA	NA	NA	NA
100286547	akr1d1	aldo-keto reductase family 1%2C member D1	NA	NA	NA	NA	0.375921664966338	0.0376007656212688	NA	NA	NA	NA
106578409	tpk1	thiamin pyrophosphokinase 1	NA	NA	NA	NA	0.674497097341583	0.0377029366912654	NA	NA	NA	NA
106610804	ralgapa2	Ral GTPase activating protein%2C alpha subunit 2 (catalytic)	NA	NA	NA	NA	-0.515910718109918	0.0378737339471017	NA	NA	NA	NA
106603660	LOC106603660	78 kDa glucose-regulated protein homolog	NA	NA	NA	NA	0.787031791718765	0.0381382476842055	NA	NA	-1.710258875941	5.72800998994029e-09
106580706	LOC106580706	thymus-specific serine protease-like	NA	NA	NA	NA	0.347526055490365	0.0381382476842055	NA	NA	NA	NA
106576369	LOC106576369	UHRF1-binding protein 1-like	NA	NA	NA	NA	-0.579982416262107	0.0382256107314732	NA	NA	NA	NA
106571189	LOC106571189	ELM2 and SANT domain-containing protein 1-like	NA	NA	NA	NA	-0.334307390052102	0.0382668373099105	NA	NA	NA	NA
106578818	LOC106578818	uncharacterized LOC106578818	NA	NA	NA	NA	0.633744010304627	0.0382678788701393	NA	NA	NA	NA
106563436	LOC106563436	interleukin-13 receptor subunit alpha-2-like	NA	NA	NA	NA	0.598422152397399	0.0383016909805503	NA	NA	NA	NA
106592646	LOC106592646	GTPase IMAP family member 4-like	NA	NA	NA	NA	-0.723636409156921	0.0383239277186276	NA	NA	NA	NA
106607239	LOC106607239	supervillin-like	NA	NA	NA	NA	-0.734015066848423	0.0385729546157137	-1.01926345729143	0.00604620586088109	NA	NA
100195501	gcf	GC-rich sequence DNA-binding factor	NA	NA	NA	NA	-0.519284589352029	0.0385729546157137	NA	NA	NA	NA
106592792	LOC106592792	thyroid receptor-interacting protein 11-like	NA	NA	NA	NA	-0.439894083251552	0.0385729546157137	NA	NA	NA	NA
106566693	LOC106566693	guanine nucleotide-binding protein G(s) subunit alpha-like	NA	NA	NA	NA	0.384392175454984	0.0385750757217539	NA	NA	NA	NA
106571589	LOC106571589	uncharacterized LOC106571589	NA	NA	NA	NA	0.338336206309155	0.0386751875992838	NA	NA	NA	NA
106565995	LOC106565995	GDH/6PGL endoplasmic bifunctional protein-like	NA	NA	NA	NA	-0.461497376641324	0.0388763824233511	NA	NA	NA	NA
106587066	LOC106587066	src substrate protein p85-like	NA	NA	NA	NA	-0.336264779876078	0.0389787237567639	NA	NA	0.535865027017166	2.26513400751927e-05
106566652	LOC106566652	RNA-binding protein 39-like	NA	NA	NA	NA	0.344893529841197	0.0391204731758434	NA	NA	NA	NA
106592476	LOC106592476	nuclear receptor coactivator 2-like	NA	NA	NA	NA	-0.678474286018471	0.0391204731758434	NA	NA	-0.694612377330868	0.00472779339752494
106583096	LOC106583096	F-actin-capping protein subunit beta	NA	NA	NA	NA	0.309229068555367	0.0392693873576301	NA	NA	NA	NA
106612808	LOC106612808	nectin-3-like protein	NA	NA	NA	NA	-0.767573756108738	0.039406033382465	NA	NA	NA	NA
106576184	LOC106576184	ETS domain-containing protein Elk-3-like	NA	NA	NA	NA	-0.465425643198186	0.0394647072875641	NA	NA	NA	NA
106601745	NA	NA	NA	NA	NA	NA	0.725941081644802	0.0394647072875641	NA	NA	NA	NA
106570077	LOC106570077	sodium bicarbonate cotransporter 3-like	NA	NA	NA	NA	1.64170309633665	0.0394647072875641	NA	NA	NA	NA
106574611	LOC106574611	multidrug resistance protein 1-like	NA	NA	NA	NA	-0.715301862529819	0.0395227853525213	-0.837843008144391	0.0150536448691549	NA	NA
106576057	LOC106576057	uncharacterized protein C7orf73-like	NA	NA	NA	NA	0.461935213889151	0.0395451094178497	NA	NA	NA	NA
106568691	adipoq	adiponectin%2C C1Q and collagen domain containing	NA	NA	NA	NA	0.88756355470885	0.0395942850130895	NA	NA	NA	NA
100194544	acy3	aspartoacylase (aminocyclase) 3	NA	NA	NA	NA	0.441105529115315	0.0397299148775713	NA	NA	-0.885257034049015	7.9202559843612e-08
106593074	LOC106593074	proline-rich receptor-like protein kinase PERK12	NA	NA	NA	NA	-0.7830098165341	0.039901117630529	NA	NA	-0.59919758071102	0.0469808014942373
106574742	LOC106574742	ubiquitin-protein ligase E3A	NA	NA	NA	NA	0.430232487487237	0.0400599871943298	NA	NA	NA	NA
106593828	LOC106593828	translocation protein SEC63 homolog	NA	NA	NA	NA	0.354218410874326	0.0400636166918982	NA	NA	NA	NA
106565636	cldn19	claudin 19	NA	NA	NA	NA	-0.569735147845731	0.0400636166918982	NA	NA	NA	NA
106588342	LOC106588342	protein prune homolog	NA	NA	NA	NA	0.361700661367375	0.0400905665367616	NA	NA	NA	NA
106568152	NA	NA	NA	NA	NA	NA	-0.499215817943848	0.0402894145785469	-0.665641274742814	0.00452156831088698	NA	NA
106569897	LOC106569897	cocaine- and amphetamine-regulated transcript protein-like	NA	NA	NA	NA	0.564295994279475	0.0404351160215122	NA	NA	NA	NA
106601109	kdm8	lysine (K)-specific demethylase 8	NA	NA	NA	NA	0.452194172512407	0.0404500286467282	NA	NA	NA	NA
106564526	LOC106564526	complement C3-like	NA	NA	NA	NA	0.586131593937783	0.0405464709900121	0.613387897567851	0.0348466837371887	NA	NA
106610868	NA	NA	NA	NA	NA	NA	0.432616185501549	0.0405582253378612	NA	NA	NA	NA
106566865	LOC106566865	pleckstrin homology domain-containing family M member 2-like	NA	NA	NA	NA	-0.368271625540092	0.0405651568521501	NA	NA	NA	NA
106612666	LOC106612666	tapasin-related protein-like	NA	NA	NA	NA	-0.436602792366892	0.0405656759055316	NA	NA	NA	NA
106609412	LOC106609412	NADH-cytochrome b5 reductase 3-like	NA	NA	NA	NA	0.288304799862427	0.0408724464985605	NA	NA	NA	NA
106601053	LOC106601053	probable G-protein coupled receptor 146	NA	NA	NA	NA	-0.722936957537786	0.0410780429340292	NA	NA	NA	NA
106581621	fbxl3	F-box and leucine-rich repeat protein 3	NA	NA	NA	NA	-0.473233808089553	0.0411494363296658	NA	NA	NA	NA
106612014	enpp6	ectonucleotide pyrophosphatase/phosphodiesterase 6	NA	NA	NA	NA	0.636665751888408	0.041497063674049	NA	NA	NA	NA
106573874	LOC106573874	KN motif and ankyrin repeat domain-containing protein 2-like	NA	NA	NA	NA	-0.413576009166899	0.041497063674049	NA	NA	NA	NA
106607701	LOC106607701	ubiquitin-conjugating enzyme E2 D4-like	NA	NA	NA	NA	0.328046786097829	0.0414982776653626	NA	NA	NA	NA
100196754	ggps1	geranylgeranyl diphosphate synthase 1	NA	NA	NA	NA	0.460699909526573	0.0416390378521738	0.667579684752004	0.00353573172921445	NA	NA
106613039	LOC106613039	hypermethylated in cancer 1 protein-like	NA	NA	NA	NA	-0.649138489996849	0.0417694132386508	NA	NA	NA	NA
106595051	LOC106595051	protein CLEC16A-like	NA	NA	NA	NA	-0.570215379205709	0.0418166266175942	NA	NA	NA	NA
106588358	mtss1	metastasis suppressor 1	NA	NA	NA	NA	1.32439596699788	0.0418925500631378	NA	NA	NA	NA
106605136	LOC106605136	ras-related GTP-binding protein C-like	NA	NA	NA	NA	-0.429646960482607	0.0418972522582002	NA	NA	NA	NA
106586420	LOC106586420	sterol 26-hydroxylase%2C mitochondrial-like	NA	NA	NA	NA	-0.465866870721242	0.0418972522582002	-0.54335507899398	0.0156268695762885	-0.708424104926653	5.39293319578209e-05
106605511	LOC106605511	nucleotide-binding oligomerization domain-containing protein 1-like	NA	NA	NA	NA	0.363678188724379	0.0418977167933541	NA	NA	NA	NA
106601827	LOC106601827	trinucleotide repeat-containing gene 6C protein-like	NA	NA	NA	NA	-0.638393588928021	0.041931218614965	-0.791929661852801	0.00752470356799468	NA	NA
106592192	LOC106592192	metastasis suppressor protein 1-like	NA	NA	NA	NA	-1.04382757773524	0.041931218614965	NA	NA	NA	NA
106571921	LOC106571921	inositol-trisphosphate 3-kinase A-like	NA	NA	NA	NA	0.40694416865434	0.041993661200957	NA	NA	NA	NA
106576012	LOC106576012	solute carrier organic anion transporter family member 1C1-like	NA	NA	NA	NA	0.487483098818278	0.0420685894599454	NA	NA	-0.816170068608685	1.17693295690623e-05
106572290	NA	NA	NA	NA	NA	NA	0.443648690375579	0.0420685894599454	NA	NA	NA	NA
106587292	LOC106587292	T-cell immunomodulatory protein-like	NA	NA	NA	NA	0.350743327734829	0.0420685894599454	NA	NA	NA	NA
106566317	LOC106566317	membrane-associated guanylate kinase%2C WW and PDZ domain-containing protein 2-like	NA	NA	NA	NA	-1.49839552185279	0.0421678046342318	NA	NA	NA	NA
106574493	LOC106574493	3-hydroxyisobutyrate dehydrogenase%2C mitochondrial-like	NA	NA	NA	NA	-0.31822172337157	0.0422935657716482	NA	NA	NA	NA
106605356	LOC106605356	ribosome biogenesis protein BMS1 homolog	NA	NA	NA	NA	-0.342376286644196	0.0422935657716482	NA	NA	NA	NA
100286467	csn8	COP9 signalosome complex subunit 8	NA	NA	NA	NA	0.39226003530697	0.042294664726532	NA	NA	NA	NA
106564485	LOC106564485	transmembrane protein 119-like	NA	NA	NA	NA	-0.688037169464681	0.0424273667054444	NA	NA	NA	NA
106611471	vps39	vacuolar protein sorting 39 homolog (S. cerevisiae)	NA	NA	NA	NA	0.515865226298853	0.0425852772907587	1.22098071103739	4.38642112682388e-09	NA	NA
106613358	LOC106613358	ubiquitin carboxyl-terminal hydrolase 32-like	NA	NA	NA	NA	-0.60406452708343	0.0427615737769488	NA	NA	NA	NA
106567962	med13	mediator complex subunit 13	NA	NA	NA	NA	-0.59987545536723	0.0427615737769488	NA	NA	NA	NA
100195985	rab28	RAB28%2C member RAS oncogene family	NA	NA	NA	NA	0.4196374474387	0.0428100669863675	NA	NA	-0.542047246180418	0.000855551733217721
106565974	glyctk	glycerate kinase	NA	NA	NA	NA	-0.29953390638194	0.0428100669863675	NA	NA	NA	NA
106567820	ppme1	protein phosphatase methylesterase 1	NA	NA	NA	NA	-0.351040492399657	0.0431244942740879	NA	NA	NA	NA
106562600	LOC106562600	selenoprotein S-like	NA	NA	NA	NA	0.327296027842316	0.0431923660162148	NA	NA	NA	NA
106577159	LOC106577159	uncharacterized LOC106577159	NA	NA	NA	NA	-0.48302649295866	0.0432077623467588	NA	NA	NA	NA
106607778	tbc1d32	TBC1 domain family%2C member 32	NA	NA	NA	NA	0.563545568417354	0.0432077623467588	NA	NA	-0.970053086387191	4.11603975873338e-06
106605375	tp53inp1	tumor protein p53 inducible nuclear protein 1	NA	NA	NA	NA	-1.15642119886369	0.0433507040786235	NA	NA	NA	NA
106603460	NA	NA	NA	NA	NA	NA	0.875838108216128	0.0433657487164694	NA	NA	NA	NA
106605369	LOC106605369	uncharacterized LOC106605369	NA	NA	NA	NA	-2.40056088454839	0.0433657487164694	NA	NA	NA	NA
106560600	LOC106560600	rho guanine nucleotide exchange factor 18-like	NA	NA	NA	NA	-0.442597752176265	0.0433657487164694	NA	NA	NA	NA
106601171	fam177a1	family with sequence similarity 177%2C member A1	NA	NA	NA	NA	-0.416114222709231	0.0433657487164694	NA	NA	0.689841983661114	2.31982855035341e-05
106603790	LOC106603790	uncharacterized protein C1orf115 homolog	NA	NA	NA	NA	-0.331269266798753	0.0433657487164694	-0.591996290024412	3.49731497630675e-05	NA	NA
106597060	afg3l2	AFG3-like AAA ATPase 2	NA	NA	NA	NA	-0.280579128359343	0.0434074051185955	NA	NA	NA	NA
106560768	adpgk	ADP-dependent glucokinase	NA	NA	NA	NA	-0.429425080633646	0.0436291570244891	NA	NA	NA	NA
106590157	vps41	vacuolar protein sorting 41 homolog (S. cerevisiae)	NA	NA	NA	NA	0.371448443685388	0.0437003704588042	NA	NA	NA	NA
106581600	LOC106581600	glioma tumor suppressor candidate region gene 1 protein-like	NA	NA	NA	NA	-0.386008506981699	0.0437558169946513	NA	NA	NA	NA
106605058	LOC106605058	ER membrane protein complex subunit 2-like	NA	NA	NA	NA	-0.275425698962706	0.0439024020075426	NA	NA	NA	NA
106601781	e4f1	E4F transcription factor 1	NA	NA	NA	NA	-0.324874053590787	0.0440282381200426	NA	NA	NA	NA
106593771	LOC106593771	exocyst complex component 5	NA	NA	NA	NA	0.352695285770882	0.0440504517033919	NA	NA	NA	NA
106605043	LOC106605043	protein dopey-1-like	NA	NA	NA	NA	-0.403833971097857	0.0440504517033919	NA	NA	NA	NA
106612348	LOC106612348	claudin-10-like	NA	NA	NA	NA	0.328705571069286	0.0441053237212845	NA	NA	NA	NA
106560907	LOC106560907	YTH domain-containing family protein 2-like	NA	NA	NA	NA	-0.428775449216795	0.0441794932992997	-0.587126590479397	0.00481825507807511	NA	NA
106611246	LOC106611246	mitogen-activated protein kinase-binding protein 1-like	NA	NA	NA	NA	0.830050486624433	0.04437384309553	NA	NA	NA	NA
106612479	nlrx1	NLR family member X1	NA	NA	NA	NA	-0.398242215248455	0.0444814136219194	NA	NA	0.644444294378247	2.46725562376625e-05
106604501	LOC106604501	ribonuclease-like 3	NA	NA	NA	NA	0.620354314867518	0.0444814136219194	NA	NA	NA	NA
100380353	nedd1	neural precursor cell expressed%2C developmentally down-regulated 1	NA	NA	NA	NA	0.277497593531849	0.044652270534197	NA	NA	NA	NA
100195182	pahx	Phytanoyl-CoA dioxygenase%2C peroxisomal	NA	NA	NA	NA	0.373652443578356	0.0449633587048546	NA	NA	NA	NA
106584161	LOC106584161	transforming growth factor beta-2-like	NA	NA	NA	NA	-0.44689544254185	0.0452481474429733	NA	NA	NA	NA
106601733	LOC106601733	cytochrome b-c1 complex subunit 2%2C mitochondrial-like	NA	NA	NA	NA	-0.54155392002797	0.045401169881767	NA	NA	0.625492564837035	0.00358718459722482
106606692	LOC106606692	rho GTPase-activating protein 44-like	NA	NA	NA	NA	-0.672661183407495	0.0454248853121814	-0.876682901304642	0.00872612388939677	NA	NA
106590416	LOC106590416	ras-responsive element-binding protein 1-like	NA	NA	NA	NA	-0.486641930257329	0.045559112201742	NA	NA	NA	NA
106604953	LOC106604953	histone deacetylase 3	NA	NA	NA	NA	0.460421528483644	0.0457023382402069	NA	NA	NA	NA
106581581	LOC106581581	probable asparagine--tRNA ligase%2C mitochondrial	NA	NA	NA	NA	0.791358193784383	0.045828800461606	NA	NA	NA	NA
106588162	LOC106588162	zinc finger protein 687-like	NA	NA	NA	NA	-0.510520715034467	0.046086389075835	NA	NA	NA	NA
106573277	LOC106573277	fibroblast growth factor 23-like	NA	NA	NA	NA	0.66001394652007	0.0464168473332188	NA	NA	NA	NA
106575324	LOC106575324	radixin-like	NA	NA	NA	NA	-0.423814597407813	0.0464988286880871	NA	NA	NA	NA
106610771	LOC106610771	cell cycle control protein 50A-like	NA	NA	NA	NA	0.286088112063194	0.046869318675813	NA	NA	NA	NA
106567900	LOC106567900	schwannomin-interacting protein 1-like	NA	NA	NA	NA	-0.642807736372452	0.0469409677800259	NA	NA	NA	NA
106609184	LOC106609184	pleckstrin homology domain-containing family A member 5-like	NA	NA	NA	NA	-0.448295654014392	0.0469597359465359	NA	NA	NA	NA
106565036	spag1	sperm associated antigen 1	NA	NA	NA	NA	0.302832330353197	0.0470032825458644	NA	NA	NA	NA
106575213	LOC106575213	formimidoyltransferase-cyclodeaminase-like	NA	NA	NA	NA	0.596007863737211	0.0472196607211683	NA	NA	NA	NA
106571997	LOC106571997	guanine nucleotide-binding protein G(I)/G(S)/G(T) subunit beta-1	NA	NA	NA	NA	-0.251468417016366	0.0472322696394266	NA	NA	NA	NA
106604203	LOC106604203	transmembrane emp24 domain-containing protein 9-like	NA	NA	NA	NA	0.285567731264393	0.0472600981568927	NA	NA	NA	NA
106564503	LOC106564503	kelch-like ECH-associated protein 1	NA	NA	NA	NA	-0.383883015280507	0.0474333825404778	NA	NA	NA	NA
106578745	LOC106578745	nidogen-1-like	NA	NA	NA	NA	-0.555945395057754	0.0475553351669093	NA	NA	NA	NA
106599269	LOC106599269	tRNA selenocysteine 1-associated protein 1-like	NA	NA	NA	NA	0.43353840565032	0.0477525484447964	NA	NA	NA	NA
106589911	NA	NA	NA	NA	NA	NA	-1.04305278781107	0.0480495095078858	NA	NA	NA	NA
106572241	LOC106572241	protein RCC2 homolog	NA	NA	NA	NA	0.400169820661947	0.0482678262100822	NA	NA	NA	NA
106606316	LOC106606316	nuclear distribution protein nudE homolog 1-like	NA	NA	NA	NA	0.531817014304503	0.0482678262100822	NA	NA	NA	NA
106584038	LOC106584038	F-box/LRR-repeat protein 4-like	NA	NA	NA	NA	-0.488601422821516	0.0483381090458861	NA	NA	NA	NA
106600246	LOC106600246	H-2 class II histocompatibility antigen%2C I-E beta chain-like	NA	NA	NA	NA	-0.725679361558518	0.0484626918628527	NA	NA	NA	NA
106611857	LOC106611857	protein diaphanous homolog 1-like	NA	NA	NA	NA	-0.63961820895736	0.0485599725662565	NA	NA	NA	NA
106589910	LOC106589910	tetraspanin-1-like	NA	NA	NA	NA	0.587923698420825	0.0486028932823467	NA	NA	NA	NA
106608851	LOC106608851	embryonal Fyn-associated substrate-like	NA	NA	NA	NA	-0.601255940081073	0.0486028932823467	NA	NA	NA	NA
106599362	tgs1	trimethylguanosine synthase 1	NA	NA	NA	NA	0.355167136625857	0.0486636507037988	NA	NA	NA	NA
106579747	LOC106579747	deleted in autism protein 1 homolog	NA	NA	NA	NA	-0.432013762324418	0.0486636507037988	NA	NA	NA	NA
106572113	LOC106572113	cytochrome c oxidase subunit 4 isoform 2%2C mitochondrial-like	NA	NA	NA	NA	0.758256066924171	0.0490328624354551	NA	NA	NA	NA
106566338	LOC106566338	deoxyribonuclease gamma-like	NA	NA	NA	NA	0.371615840868142	0.0492510045289758	NA	NA	NA	NA
106582671	r3hdm2	R3H domain containing 2	NA	NA	NA	NA	-0.408095080684338	0.049360970180748	NA	NA	NA	NA
106583269	LOC106583269	nck-associated protein 5-like	NA	NA	NA	NA	0.319212911237859	0.0499640978565924	NA	NA	NA	NA
106604779	LOC106604779	solute carrier family 25 member 51-like	NA	NA	NA	NA	NA	NA	-0.725756340050656	7.12654227114191e-08	NA	NA
106562527	NA	NA	NA	NA	NA	NA	NA	NA	-1.37680559413593	3.66870947466971e-07	-0.592955045741391	0.0136048703391471
106584884	NA	NA	NA	NA	NA	NA	NA	NA	-1.73584065423983	3.74499963654493e-07	-1.04168535007124	0.000346303212083787
106594399	LOC106594399	phosphoglucomutase-2-like	NA	NA	NA	NA	NA	NA	0.656739972211955	7.67827628854734e-07	NA	NA
106587818	LOC106587818	abhydrolase domain-containing protein 2-A-like	NA	NA	NA	NA	NA	NA	-1.01592696811947	1.34451013785921e-06	NA	NA
106572017	LOC106572017	SUZ domain-containing protein 1-like	NA	NA	NA	NA	NA	NA	-0.777519679270953	1.34451013785921e-06	NA	NA
106599360	LOC106599360	RNA-binding protein 12B-A-like	NA	NA	NA	NA	NA	NA	1.15028273101921	1.42020371697609e-06	NA	NA
106578297	LOC106578297	V-type proton ATPase 16 kDa proteolipid subunit	NA	NA	NA	NA	NA	NA	-0.835338121712798	1.84440881888556e-06	-0.581657711458058	0.000168673541777467
106578973	LOC106578973	serine-rich coiled-coil domain-containing protein 2-like	NA	NA	NA	NA	NA	NA	-1.0309823748901	1.85188741967595e-06	NA	NA
106563699	LOC106563699	calpain-1 catalytic subunit-like	NA	NA	NA	NA	NA	NA	1.53358774201211	2.28967108888261e-06	1.61098865487052	2.95764071322338e-08
106568533	onecut2	one cut homeobox 2	NA	NA	NA	NA	NA	NA	-1.38838331964516	2.30714203433502e-06	NA	NA
106573298	LOC106573298	synembryn-B-like	NA	NA	NA	NA	NA	NA	-0.888736019755236	2.39217691080844e-06	NA	NA
106573242	LOC106573242	RING finger protein 141	NA	NA	NA	NA	NA	NA	-0.622008431879907	2.58148088584254e-06	-0.690105032106157	2.36466262475041e-09
106589339	LOC106589339	somatostatin receptor type 2-like	NA	NA	NA	NA	NA	NA	-0.746352637965877	2.99552583306314e-06	NA	NA
106591315	LOC106591315	B-cell CLL/lymphoma 9-like protein	NA	NA	NA	NA	NA	NA	-1.12650551200195	5.19935129157863e-06	-0.729314250343062	0.000352538975800346
106562412	LOC106562412	membrane-associated phosphatidylinositol transfer protein 2-like	NA	NA	NA	NA	NA	NA	-0.711629357972459	5.19935129157863e-06	NA	NA
100195563	nckp1	Nck-associated protein 1	NA	NA	NA	NA	NA	NA	-1.12548856233696	8.90462689520012e-06	NA	NA
100380629	LOC100380629	AP-1 complex subunit gamma-1	NA	NA	NA	NA	NA	NA	0.589451929590382	1.13762295191628e-05	NA	NA
106583697	LOC106583697	cytochrome c oxidase assembly protein COX14 homolog	NA	NA	NA	NA	NA	NA	-0.672161830554515	1.3589394288002e-05	NA	NA
106574625	LOC106574625	rho guanine nucleotide exchange factor 7-like	NA	NA	NA	NA	NA	NA	1.1703015294435	1.3589394288002e-05	0.919394264336712	0.000153045652912848
100196424	snut3	U4/U6.U5 tri-snRNP-associated protein 3	NA	NA	NA	NA	NA	NA	-0.513717580481589	1.36842635573604e-05	NA	NA
106613008	LOC106613008	dual specificity tyrosine-phosphorylation-regulated kinase 1A-like	NA	NA	NA	NA	NA	NA	-0.5786524010059	1.56215121171662e-05	NA	NA
106580155	LOC106580155	rho-related BTB domain-containing protein 2-like	NA	NA	NA	NA	NA	NA	-1.13610155736906	1.57154583767352e-05	-0.967873034151848	2.28597092947091e-05
106560598	LOC106560598	60S ribosomal protein L36	NA	NA	NA	NA	NA	NA	-0.861831581970504	2.076322059763e-05	NA	NA
106560695	hmg20a	high mobility group 20A	NA	NA	NA	NA	NA	NA	-0.638664219715706	2.51283678940966e-05	NA	NA
106573951	LOC106573951	roquin-1-like	NA	NA	NA	NA	NA	NA	-1.23011177688165	2.89539742643026e-05	NA	NA
106583832	LOC106583832	lysine-specific demethylase phf2-like	NA	NA	NA	NA	NA	NA	-1.01768065961129	6.11141995852329e-05	NA	NA
100195280	rhbdd1	rhomboid domain containing 1	NA	NA	NA	NA	NA	NA	-1.03523590800152	6.16082574026278e-05	-0.564952973617333	0.0147221056042889
106588853	LOC106588853	MAGUK p55 subfamily member 6-like	NA	NA	NA	NA	NA	NA	0.885182416247673	6.38665199674234e-05	NA	NA
106599912	LOC106599912	catenin alpha-1-like	NA	NA	NA	NA	NA	NA	0.910740048023137	6.65972039716785e-05	NA	NA
106562502	LOC106562502	signal peptide peptidase-like 2A	NA	NA	NA	NA	NA	NA	-0.716730860335867	6.65972039716785e-05	NA	NA
106592584	LOC106592584	WD repeat domain phosphoinositide-interacting protein 1-like	NA	NA	NA	NA	NA	NA	-1.13444209448107	7.28180020647682e-05	-1.37202104741412	1.83369094331915e-08
106587695	LOC106587695	proprotein convertase subtilisin/kexin type 6-like	NA	NA	NA	NA	NA	NA	-1.61445258998653	8.81387826764698e-05	NA	NA
106591068	LOC106591068	short coiled-coil protein B-like	NA	NA	NA	NA	NA	NA	-1.63616390392009	8.90881172676573e-05	NA	NA
106562938	LOC106562938	MOB kinase activator 1B	NA	NA	NA	NA	NA	NA	-0.616424202127141	9.53315965337301e-05	NA	NA
106561729	LOC106561729	tumor protein p53-inducible protein 11-like	NA	NA	NA	NA	NA	NA	-1.56746068422598	0.000114582042369916	-0.887714349668135	0.0133272223704492
106612855	LOC106612855	exportin-5-like	NA	NA	NA	NA	NA	NA	0.998191965226333	0.000120226754943746	1.0287924735691	4.49330505188362e-06
106586056	LOC106586056	heparan-sulfate 6-O-sulfotransferase 2-like	NA	NA	NA	NA	NA	NA	-0.594374927846137	0.000120226754943746	NA	NA
106587835	LOC106587835	aryl hydrocarbon receptor nuclear translocator 2-like	NA	NA	NA	NA	NA	NA	0.835053954446003	0.000143701339336325	NA	NA
106607498	LOC106607498	protein CASC3-like	NA	NA	NA	NA	NA	NA	-0.622103493038065	0.000166583953627532	NA	NA
106604729	LOC106604729	disks large homolog 3-like	NA	NA	NA	NA	NA	NA	-0.569660647255494	0.000167857108496567	NA	NA
106608135	NA	NA	NA	NA	NA	NA	NA	NA	1.01677899863953	0.000197777088673247	NA	NA
106572688	LOC106572688	glycoprotein-N-acetylgalactosamine 3-beta-galactosyltransferase 1-B-like	NA	NA	NA	NA	NA	NA	-0.646396225865447	0.000199585093977166	-0.583688066228105	8.47891038638496e-05
106581654	LOC106581654	serine/threonine-protein phosphatase 2A regulatory subunit B'' subunit beta-like	NA	NA	NA	NA	NA	NA	0.756568033261695	0.000213217170785231	NA	NA
106590125	LOC106590125	cysteine protease ATG4D-like	NA	NA	NA	NA	NA	NA	-0.686487032291962	0.000234549030552657	NA	NA
106564178	LOC106564178	partner and localizer of BRCA2-like	NA	NA	NA	NA	NA	NA	1.05035717936462	0.000235795977536874	0.673265144612672	0.00982029955048368
106612155	LOC106612155	V-type proton ATPase subunit e 1-like	NA	NA	NA	NA	NA	NA	-0.599748481439806	0.000236392131297789	NA	NA
106564390	LOC106564390	interleukin-2 receptor subunit beta-like	NA	NA	NA	NA	NA	NA	2.60230872439506	0.000242728529353221	NA	NA
106562513	LOC106562513	CREB-regulated transcription coactivator 3-like	NA	NA	NA	NA	NA	NA	-1.62992524918402	0.000247868550154977	-1.22252123387838	0.00108372490388563
106565408	LOC106565408	serine/threonine-protein phosphatase 6 regulatory ankyrin repeat subunit C-like	NA	NA	NA	NA	NA	NA	-0.923533999004371	0.000250648181885229	NA	NA
106592882	LOC106592882	cAMP-regulated phosphoprotein 19-like	NA	NA	NA	NA	NA	NA	-0.566730570672707	0.000298105064449077	NA	NA
106588201	LOC106588201	TGF-beta receptor type-2-like	NA	NA	NA	NA	NA	NA	-0.98787665573256	0.000334331903177515	NA	NA
100195186	k2c8	Keratin%2C type II cytoskeletal 8	NA	NA	NA	NA	NA	NA	-0.683746355540382	0.00035446839031879	-0.502732881387271	0.00235136897955969
106604001	LOC106604001	SUMO-specific isopeptidase USPL1-like	NA	NA	NA	NA	NA	NA	0.751665916756816	0.000358157681846643	NA	NA
106603279	LOC106603279	unconventional myosin-XVIIIa-like	NA	NA	NA	NA	NA	NA	0.663375255690741	0.00036074818894947	0.676951919123882	1.7580659082045e-05
106589781	LOC106589781	exportin-5-like	NA	NA	NA	NA	NA	NA	1.39725621442818	0.00036457132260729	1.97848684699069	3.04948432796732e-09
106591154	LOC106591154	transcription factor SPT20 homolog	NA	NA	NA	NA	NA	NA	0.764279795796461	0.000372782712422169	NA	NA
106606388	LOC106606388	inward rectifier potassium channel 2-like	NA	NA	NA	NA	NA	NA	-0.594158075403666	0.000381855470186422	NA	NA
106565340	LOC106565340	prostacyclin synthase-like	NA	NA	NA	NA	NA	NA	1.6810360623204	0.00038996431058227	1.09917990805434	0.0111450131539841
106573657	prmt7	protein arginine methyltransferase 7	NA	NA	NA	NA	NA	NA	0.670171290753073	0.000394531865898782	0.626801141190329	9.78372885571468e-05
106613785	LOC106613785	single-stranded DNA-binding protein 3-like	NA	NA	NA	NA	NA	NA	-0.737555529115387	0.000399512340094203	-0.800563162551528	3.45010098053345e-06
106608387	NA	NA	NA	NA	NA	NA	NA	NA	0.640542127325268	0.000399512340094203	NA	NA
106595426	LOC106595426	E3 ubiquitin-protein ligase SMURF1	NA	NA	NA	NA	NA	NA	0.649815184984398	0.000409160422489855	NA	NA
106588564	LOC106588564	hepatoma-derived growth factor-like	NA	NA	NA	NA	NA	NA	-0.51522987338058	0.000417117432866592	NA	NA
106576978	LOC106576978	serine/threonine-protein kinase VRK1-like	NA	NA	NA	NA	NA	NA	0.63638985388815	0.000422400024842101	0.525597373932255	0.000740739401456286
106570147	LOC106570147	protein PRRC2A-like	NA	NA	NA	NA	NA	NA	-0.695441509928954	0.000429360767807872	NA	NA
106592481	LOC106592481	sister chromatid cohesion protein PDS5 homolog A-like	NA	NA	NA	NA	NA	NA	0.56818364501886	0.000440866619526772	NA	NA
106587706	LOC106587706	uncharacterized LOC106587706	NA	NA	NA	NA	NA	NA	-0.543777256533703	0.000442386783717878	NA	NA
106577119	pnpt1	polyribonucleotide nucleotidyltransferase 1	NA	NA	NA	NA	NA	NA	0.728874241252754	0.000448849411991257	0.758587164312241	1.55828619782905e-05
106596168	LOC106596168	ras-related protein Rab-11A-like	NA	NA	NA	NA	NA	NA	-0.877618153251367	0.000455477333624461	NA	NA
106591469	LOC106591469	vascular endothelial growth factor receptor 1-like	NA	NA	NA	NA	NA	NA	0.82421477240762	0.000461301623303531	0.574663519996599	0.00604209479978909
106594355	enpp5	ectonucleotide pyrophosphatase/phosphodiesterase 5 (putative)	NA	NA	NA	NA	NA	NA	-0.901094897533991	0.000483809810208115	-0.520367006931	0.0193293016198088
106604599	LOC106604599	sorbin and SH3 domain-containing protein 1-like	NA	NA	NA	NA	NA	NA	-0.615356810798771	0.000530246445647751	NA	NA
106573341	LOC106573341	uncharacterized protein KIAA1644 homolog	NA	NA	NA	NA	NA	NA	3.0529547659369	0.000554691281875472	3.90044529529	2.76146659868991e-07
100196229	ci023	Alba-like protein C9orf23	NA	NA	NA	NA	NA	NA	-0.673255741439012	0.000594727627851768	NA	NA
100195752	LOC100195752	cyclin-dependent kinase 8	NA	NA	NA	NA	NA	NA	0.931098459258026	0.000594727627851768	0.610755145670323	0.0122623988561701
106568596	sigmar1	sigma non-opioid intracellular receptor 1	NA	NA	NA	NA	NA	NA	-0.784432963603034	0.000615003919902944	NA	NA
100195767	LOC100195767	protein kinase C-binding protein 1	NA	NA	NA	NA	NA	NA	0.603966929234102	0.000644469511838723	NA	NA
106564469	LOC106564469	complement C3 alpha chain-like	NA	NA	NA	NA	NA	NA	0.628147003128223	0.000644469511838723	NA	NA
106569460	LOC106569460	uncharacterized LOC106569460	NA	NA	NA	NA	NA	NA	-0.733645120138591	0.000650703255319309	NA	NA
106578271	LOC106578271	protein kinase C and casein kinase substrate in neurons protein 2-like	NA	NA	NA	NA	NA	NA	0.794177108013955	0.000651406453460947	0.800314753004414	3.61519740402298e-05
106607983	LOC106607983	polyribonucleotide nucleotidyltransferase 1%2C mitochondrial-like	NA	NA	NA	NA	NA	NA	0.789552750885938	0.000676542097382783	0.721886651034773	0.000233412298147866
106604432	NA	NA	NA	NA	NA	NA	NA	NA	-0.761485673277126	0.000691385446013553	-0.564841163516449	0.00325758906228032
100196296	mpv17	MpV17 mitochondrial inner membrane protein	NA	NA	NA	NA	NA	NA	-0.628033456499395	0.000703687595798578	NA	NA
106591333	LOC106591333	ligand-dependent corepressor-like	NA	NA	NA	NA	NA	NA	-1.09954715645557	0.00071573604437137	NA	NA
106595195	LOC106595195	replication factor C subunit 1-like	NA	NA	NA	NA	NA	NA	0.798796032999015	0.000753022326173934	NA	NA
106562273	LOC106562273	transcription factor 25-like	NA	NA	NA	NA	NA	NA	-0.806254808663547	0.000753022326173934	NA	NA
100306748	khk	ketohexokinase (fructokinase)	NA	NA	NA	NA	NA	NA	-0.587686891314889	0.000792687077641396	NA	NA
106560745	LOC106560745	mannose-6-phosphate isomerase-like	NA	NA	NA	NA	NA	NA	0.747620586980664	0.000792687077641396	1.17969924994859	9.49315541623003e-11
106602302	LOC106602302	PC4 and SFRS1-interacting protein-like	NA	NA	NA	NA	NA	NA	1.01381304679469	0.000797371776374759	0.921292784348022	0.000342587286835629
106570808	LOC106570808	protein transport protein Sec24C-like	NA	NA	NA	NA	NA	NA	0.651114424852725	0.000807469964324115	NA	NA
106604740	LOC106604740	phospholipid-transporting ATPase 11C-like	NA	NA	NA	NA	NA	NA	0.54346939348837	0.000820649475882718	NA	NA
106569431	LOC106569431	NEDD8	NA	NA	NA	NA	NA	NA	0.606750972808794	0.000852881172155092	0.594721634419503	9.91197388315466e-05
100196578	sdhaf1	succinate dehydrogenase complex assembly factor 1	NA	NA	NA	NA	NA	NA	-0.662473360701812	0.000866559481419994	NA	NA
106604724	LOC106604724	ligand of Numb protein X 2-like	NA	NA	NA	NA	NA	NA	-0.575194176490286	0.000888822038693077	-0.509971073197905	0.000456819808592579
106593781	LOC106593781	BRCA1-associated ATM activator 1-like	NA	NA	NA	NA	NA	NA	1.02658631003143	0.000924938264319389	NA	NA
106605484	LOC106605484	cytochrome b5 reductase 4-like	NA	NA	NA	NA	NA	NA	0.997202295963957	0.000976531110551752	0.604929186870158	0.0280333994105074
106601925	LOC106601925	general transcription factor IIF subunit 1-like	NA	NA	NA	NA	NA	NA	0.530099833799591	0.00098528299055491	NA	NA
106603775	LOC106603775	myelin protein zero-like protein 1	NA	NA	NA	NA	NA	NA	-0.635263440526778	0.00100525428331678	NA	NA
106560437	LOC106560437	alcohol dehydrogenase [NADP(+)] B-like	NA	NA	NA	NA	NA	NA	0.812467087705326	0.00100525428331678	NA	NA
106583307	LOC106583307	trichohyalin-like	NA	NA	NA	NA	NA	NA	-0.604232060865922	0.0010247082952016	NA	NA
100380295	pygb	phosphorylase%2C glycogen%3B brain	NA	NA	NA	NA	NA	NA	0.58364473757569	0.00107751194238712	NA	NA
106588817	LOC106588817	zinc finger and BTB domain-containing protein 10-like	NA	NA	NA	NA	NA	NA	-0.638475112145687	0.00112403780076073	NA	NA
106581955	gpr161	G protein-coupled receptor 161	NA	NA	NA	NA	NA	NA	-0.851796315881824	0.00112403780076073	NA	NA
100196521	pgdh	15-hydroxyprostaglandin dehydrogenase	NA	NA	NA	NA	NA	NA	0.534576257048212	0.00114149749979902	NA	NA
106609431	LOC106609431	FYVE%2C RhoGEF and PH domain-containing protein 6-like	NA	NA	NA	NA	NA	NA	-0.77136980724115	0.00114316050424018	-0.539978339596323	0.00720657794930937
106579118	LOC106579118	plexin domain-containing protein 1-like	NA	NA	NA	NA	NA	NA	-1.0316066824598	0.00114368214140629	-1.12245607516533	1.70085828361342e-05
106607213	LOC106607213	phosphatidylinositol 3%2C4%2C5-trisphosphate 3-phosphatase and dual-specificity protein phosphatase PTEN-like	NA	NA	NA	NA	NA	NA	-0.522293508790189	0.00116192211659047	NA	NA
106606551	LOC106606551	nuclear GTPase SLIP-GC-like	NA	NA	NA	NA	NA	NA	1.16868384667877	0.00116192211659047	NA	NA
100196385	nek7	NIMA-related kinase 7	NA	NA	NA	NA	NA	NA	-0.605813950516707	0.00118782439066779	NA	NA
106592024	LOC106592024	ras GTPase-activating protein 3-like	NA	NA	NA	NA	NA	NA	0.696041224521991	0.00118782439066779	NA	NA
106607911	LOC106607911	piggyBac transposable element-derived protein 4-like	NA	NA	NA	NA	NA	NA	-1.28098941898329	0.00126470349328779	NA	NA
106582859	LOC106582859	FERM domain-containing protein 4B-like	NA	NA	NA	NA	NA	NA	0.558662592499583	0.00127052359799412	NA	NA
106560263	LOC106560263	beta-sarcoglycan-like	NA	NA	NA	NA	NA	NA	-1.27266217834908	0.0013380919386911	NA	NA
106563823	uspl1	ubiquitin specific peptidase like 1	NA	NA	NA	NA	NA	NA	0.857691925086331	0.0013395691121266	0.964003602182149	1.466277592673e-05
106593745	NA	NA	NA	NA	NA	NA	NA	NA	0.635469516211457	0.0013441215127349	NA	NA
106588167	LOC106588167	cingulin-like	NA	NA	NA	NA	NA	NA	0.647462951803289	0.00136241058196061	0.524586407584641	0.00245998760516605
106595930	LOC106595930	transcriptional regulator ATRX-like	NA	NA	NA	NA	NA	NA	0.575595493319389	0.00138271317906591	NA	NA
106608319	LOC106608319	sorting nexin-17	NA	NA	NA	NA	NA	NA	-0.95942706886211	0.00139091069135891	NA	NA
106578509	LOC106578509	glycogen debranching enzyme-like	NA	NA	NA	NA	NA	NA	0.658961180986731	0.00139200078629157	0.889914512022894	1.63105239135457e-07
106592832	LOC106592832	protein phosphatase 1 regulatory subunit 12A-like	NA	NA	NA	NA	NA	NA	-0.739508637978934	0.00141135221542457	-0.914150219506242	1.24598394586198e-06
106578811	slc29a3	solute carrier family 29 (equilibrative nucleoside transporter)%2C member 3	NA	NA	NA	NA	NA	NA	0.738884834271821	0.00141746613351658	NA	NA
106567051	LOC106567051	40S ribosomal protein S26-like	NA	NA	NA	NA	NA	NA	-0.595112696935152	0.00141746613351658	NA	NA
106582516	ihh	indian hedgehog	NA	NA	NA	NA	NA	NA	-0.561823470733191	0.00148667227906103	-0.932678780409464	9.49315541623003e-11
100196749	if2b	Eukaryotic translation initiation factor 2 subunit 2	NA	NA	NA	NA	NA	NA	0.691655089640187	0.00149611708261791	0.63029425658873	0.000603533476774924
106568953	LOC106568953	CREB-regulated transcription coactivator 1-like	NA	NA	NA	NA	NA	NA	-1.18142934850455	0.00150073157978254	-0.660694014691149	0.0367835453044682
106585758	LOC106585758	putative tRNA pseudouridine synthase Pus10	NA	NA	NA	NA	NA	NA	1.39474069127724	0.00162808121011388	1.67549148634055	2.17431322565934e-06
106563824	katnal1	katanin p60 subunit A-like 1	NA	NA	NA	NA	NA	NA	-0.711463783944636	0.00163660540972313	NA	NA
106578142	LOC106578142	prospero homeobox protein 1-like	NA	NA	NA	NA	NA	NA	-0.785335980632385	0.00164024254981567	-0.662877282567254	0.00147258166475498
106601315	LOC106601315	nuclear factor 1-like	NA	NA	NA	NA	NA	NA	-0.737597546706275	0.00169354479114336	NA	NA
106573649	LOC106573649	protein NDRG4	NA	NA	NA	NA	NA	NA	-1.2370216030818	0.00170069894229829	-1.32755141074908	3.13332743923146e-05
106609277	LOC106609277	cell division cycle protein 123 homolog	NA	NA	NA	NA	NA	NA	0.608007558694331	0.00171590164807426	NA	NA
106594983	NA	NA	NA	NA	NA	NA	NA	NA	-2.12955794695949	0.00171590164807426	NA	NA
106565472	zc3h10	zinc finger CCCH-type containing 10	NA	NA	NA	NA	NA	NA	-0.789169700353192	0.00172408481331787	NA	NA
106574627	LOC106574627	rho guanine nucleotide exchange factor 7-like	NA	NA	NA	NA	NA	NA	0.638997241113515	0.00172408481331787	NA	NA
106588592	LOC106588592	cleavage and polyadenylation specificity factor subunit 1-like	NA	NA	NA	NA	NA	NA	0.655088073593136	0.00174177906638812	0.79794666495146	3.30617476342038e-06
100196703	stt3a	Dolichyl-diphosphooligosaccharide--protein glycosyltransferase subunit STT3A	NA	NA	NA	NA	NA	NA	0.628722369103918	0.00177203514490847	0.536466051454743	0.001681085852389
106582386	LOC106582386	N-myc-interactor-like	NA	NA	NA	NA	NA	NA	0.583522569390326	0.0017939689890535	0.785049951137097	2.33923509362574e-07
106577837	LOC106577837	protein TEX261-like	NA	NA	NA	NA	NA	NA	-0.518044363370406	0.00184813405501599	NA	NA
106574467	LOC106574467	cohesin subunit SA-1-like	NA	NA	NA	NA	NA	NA	0.628800786112052	0.00190513884516196	NA	NA
106576860	LOC106576860	cytochrome c oxidase subunit 6B1-like	NA	NA	NA	NA	NA	NA	-0.521990727671911	0.00190513884516196	NA	NA
106571137	LOC106571137	complement C1q-like protein 2	NA	NA	NA	NA	NA	NA	1.79892314138779	0.00195086983864914	NA	NA
106572925	hdac6	histone deacetylase 6	NA	NA	NA	NA	NA	NA	-0.943021201986999	0.00197784651740934	-0.923775522241324	0.000217709169032992
106594440	rfc1	replication factor C (activator 1) 1%2C 145kDa	NA	NA	NA	NA	NA	NA	0.851787215118098	0.00209657461027092	NA	NA
100306775	rcan2	regulator of calcineurin 2	NA	NA	NA	NA	NA	NA	0.820823028501928	0.00210406227074619	NA	NA
106588520	LOC106588520	sialidase-1-like	NA	NA	NA	NA	NA	NA	-0.554509957095884	0.00210406227074619	NA	NA
106578586	LOC106578586	cytochrome b5-like	NA	NA	NA	NA	NA	NA	-0.734307674266939	0.00210927242357218	NA	NA
106564351	LOC106564351	synaptogyrin-2-like	NA	NA	NA	NA	NA	NA	-0.903013837368291	0.00210927242357218	-0.731317265729502	0.00286041984434877
106570966	LOC106570966	nuclear receptor subfamily 6 group A member 1-A-like	NA	NA	NA	NA	NA	NA	0.899262126928505	0.00215869815680901	NA	NA
106607387	LOC106607387	dedicator of cytokinesis protein 7-like	NA	NA	NA	NA	NA	NA	0.761872984684065	0.00224735710967676	0.73808287760043	0.000368006577859529
106568329	LOC106568329	transmembrane protein 150C-like	NA	NA	NA	NA	NA	NA	-0.896251912376406	0.00229076014117744	-0.665370428078411	0.00465074842201145
106564090	LOC106564090	zinc finger and SCAN domain-containing protein 2-like	NA	NA	NA	NA	NA	NA	-0.921124029866046	0.002292260281816	NA	NA
100195726	gsta3	glutathione S-transferase alpha 3	NA	NA	NA	NA	NA	NA	1.05473296800203	0.00229883170969656	1.02023232909189	0.000436241771033359
100194793	nr13	Anti-apoptotic protein NR13	NA	NA	NA	NA	NA	NA	-0.799634897935446	0.00232752654757187	-0.648800062885204	0.00309377054880743
106593307	LOC106593307	hepatocyte growth factor-regulated tyrosine kinase substrate-like	NA	NA	NA	NA	NA	NA	0.829363661572445	0.00232752654757187	NA	NA
106563190	LOC106563190	ubiquitin-conjugating enzyme E2 D2-like	NA	NA	NA	NA	NA	NA	-0.756050628606344	0.00239941951716064	NA	NA
106567637	LOC106567637	hypoxia up-regulated protein 1-like	NA	NA	NA	NA	NA	NA	1.34175151467558	0.00241762087627977	2.40873820659563	8.83820456515436e-11
106562496	LOC106562496	cathepsin D-like	NA	NA	NA	NA	NA	NA	-0.869585106634185	0.00241898714952986	NA	NA
106606010	LOC106606010	ictacalcin-like	NA	NA	NA	NA	NA	NA	-0.741543952787855	0.00242907796455943	NA	NA
106564837	LOC106564837	BTB/POZ domain-containing protein 3-like	NA	NA	NA	NA	NA	NA	-0.587920066652501	0.00245713056567802	-0.505154137509467	0.00131898358728046
106577336	LOC106577336	glutaredoxin-3-like	NA	NA	NA	NA	NA	NA	0.572504653072649	0.00248492247459393	NA	NA
106562634	LOC106562634	uncharacterized LOC106562634	NA	NA	NA	NA	NA	NA	-0.567976041661342	0.00248492247459393	NA	NA
106562813	LOC106562813	multidrug resistance-associated protein 9-like	NA	NA	NA	NA	NA	NA	0.979146757972941	0.00248492247459393	-0.758670307566238	0.00722101773440875
106611188	LOC106611188	apoptosis-stimulating of p53 protein 1-like	NA	NA	NA	NA	NA	NA	0.950347607190305	0.00252251460702127	NA	NA
106563612	LOC106563612	probetacellulin-like	NA	NA	NA	NA	NA	NA	1.19685553338665	0.00252622553005516	1.92730197644498	4.32759333720937e-10
106599278	LOC106599278	ferritin%2C middle subunit-like	NA	NA	NA	NA	NA	NA	0.796589099445366	0.00257518511227728	NA	NA
106573983	LOC106573983	TBC1 domain family member 23-like	NA	NA	NA	NA	NA	NA	-0.921472423803185	0.00257518511227728	NA	NA
106583950	LOC106583950	insulin receptor-like	NA	NA	NA	NA	NA	NA	-0.637032852371892	0.00272139649091382	NA	NA
106610208	LOC106610208	methylmalonic aciduria type A homolog%2C mitochondrial-like	NA	NA	NA	NA	NA	NA	0.6258680346018	0.00272525628814347	NA	NA
106583552	LOC106583552	POZ-%2C AT hook-%2C and zinc finger-containing protein 1-like	NA	NA	NA	NA	NA	NA	-0.578602610766064	0.00272589490449731	NA	NA
106566840	LOC106566840	death effector domain-containing protein-like	NA	NA	NA	NA	NA	NA	-0.58599996462546	0.00272675333915687	-0.986918388539332	4.20460123011216e-10
100194973	ilk	integrin linked kinase	NA	NA	NA	NA	NA	NA	0.574662932728556	0.00283761906079448	0.507028832765352	0.00152462901548372
106583771	gmppb	GDP-mannose pyrophosphorylase B	NA	NA	NA	NA	NA	NA	1.08632776287478	0.0029106105174462	2.2226135450399	1.17207019127748e-13
106601108	LOC106601108	uncharacterized LOC106601108	NA	NA	NA	NA	NA	NA	1.03295236130607	0.00291417929762184	NA	NA
106604094	LOC106604094	transcriptional regulator ATRX-like	NA	NA	NA	NA	NA	NA	0.855320488799542	0.00292897653335394	0.704231070263598	0.00386366297420285
106585020	setbp1	SET binding protein 1	NA	NA	NA	NA	NA	NA	-0.518568502642586	0.00300175125724537	NA	NA
106565050	LOC106565050	endoplasmic reticulum-Golgi intermediate compartment protein 3	NA	NA	NA	NA	NA	NA	0.879156739720113	0.0030143916960529	0.945331652320031	0.000107015904165006
106580161	LOC106580161	DNA-directed RNA polymerase III subunit RPC7-like	NA	NA	NA	NA	NA	NA	1.29315835030332	0.0030530783549426	1.01106013821601	0.00688265806712112
106608405	LOC106608405	nascent polypeptide-associated complex subunit alpha%2C muscle-specific form-like	NA	NA	NA	NA	NA	NA	0.660646286147613	0.00318170649342687	NA	NA
106607666	LOC106607666	alpha-actinin-2-like	NA	NA	NA	NA	NA	NA	1.22686891276908	0.00320615993985758	NA	NA
106577300	LOC106577300	sphingosine kinase 2-like	NA	NA	NA	NA	NA	NA	-0.993298745093979	0.0032141541519487	NA	NA
106588235	NA	NA	NA	NA	NA	NA	NA	NA	-1.67604099532152	0.00325451361842407	NA	NA
106590217	plag1	pleiomorphic adenoma gene 1	NA	NA	NA	NA	NA	NA	-0.673308976774979	0.00325451361842407	-0.742940299874154	4.84276359622263e-05
106568597	katnal2	katanin p60 subunit A-like 2	NA	NA	NA	NA	NA	NA	0.694582668826046	0.00327332096517901	NA	NA
106577841	gba2	glucosidase%2C beta (bile acid) 2	NA	NA	NA	NA	NA	NA	0.511138770347119	0.00327698984025389	NA	NA
106609329	LOC106609329	aryl hydrocarbon receptor nuclear translocator-like	NA	NA	NA	NA	NA	NA	-0.595345937926521	0.00346853642236295	NA	NA
106592042	LOC106592042	coiled-coil domain-containing protein R3HCC1L-like	NA	NA	NA	NA	NA	NA	-0.746025776834561	0.00347397224221198	NA	NA
106590042	LOC106590042	zinc finger protein 438-like	NA	NA	NA	NA	NA	NA	-0.614962702388573	0.00350068503773104	NA	NA
106590461	LOC106590461	eukaryotic translation initiation factor 1A%2C X-chromosomal-like	NA	NA	NA	NA	NA	NA	0.857709494118617	0.00352435146862885	1.54028151408451	1.51976058543543e-11
106562647	LOC106562647	alpha/beta hydrolase domain-containing protein 17C	NA	NA	NA	NA	NA	NA	0.628984629352189	0.00353009610091976	0.522374490298907	0.00405121754419139
106572117	LOC106572117	cyclin-G2-like	NA	NA	NA	NA	NA	NA	0.664854465687423	0.00353417077574864	NA	NA
106580178	NA	NA	NA	NA	NA	NA	NA	NA	1.15440723483023	0.00353417077574864	1.48936562797795	3.67979464535024e-06
106605429	LOC106605429	probable assembly chaperone of rpl4	NA	NA	NA	NA	NA	NA	0.732416729014245	0.00353417077574864	NA	NA
106588265	LOC106588265	protein capicua homolog	NA	NA	NA	NA	NA	NA	-0.556702808076782	0.00353417077574864	NA	NA
106591767	LOC106591767	kelch-like protein 5	NA	NA	NA	NA	NA	NA	0.807676226744732	0.00353417077574864	NA	NA
106577347	LOC106577347	GTP-binding protein SAR1b-like	NA	NA	NA	NA	NA	NA	-0.506928433947579	0.00353417077574864	NA	NA
106568236	LOC106568236	annexin A4-like	NA	NA	NA	NA	NA	NA	0.523396140027287	0.00355399448408202	NA	NA
106606352	LOC106606352	uromodulin-like	NA	NA	NA	NA	NA	NA	1.15256992393825	0.00355419373549908	NA	NA
106564686	LOC106564686	neuropathy target esterase-like	NA	NA	NA	NA	NA	NA	0.523554467355653	0.00355419373549908	NA	NA
106570561	LOC106570561	zinc finger and BTB domain-containing protein 10-like	NA	NA	NA	NA	NA	NA	-0.642491005695254	0.00359416811946355	NA	NA
106612391	fkrp	fukutin related protein	NA	NA	NA	NA	NA	NA	-0.782129002888957	0.00359801775472119	NA	NA
100380377	acot8	acyl-CoA thioesterase 8	NA	NA	NA	NA	NA	NA	0.919771460483847	0.00370171031774964	0.657694528168491	0.0167347983319393
106564132	LOC106564132	lysosomal alpha-glucosidase-like	NA	NA	NA	NA	NA	NA	-0.573412031196592	0.00382859576894669	-0.830829023637998	1.56815196092759e-07
106602096	LOC106602096	serine protease HTRA3-like	NA	NA	NA	NA	NA	NA	-0.761756985576299	0.00400978545297372	NA	NA
106603956	LOC106603956	myotubularin-related protein 4-like	NA	NA	NA	NA	NA	NA	-0.765292652343325	0.00401495862013148	NA	NA
106563437	LOC106563437	leucine-rich repeat and calponin homology domain-containing protein 2-like	NA	NA	NA	NA	NA	NA	-1.20250924935205	0.00401600642123557	NA	NA
106591838	LOC106591838	deoxyribonuclease gamma-like	NA	NA	NA	NA	NA	NA	-0.673013777181024	0.00401600642123557	NA	NA
106592044	LOC106592044	lisH domain and HEAT repeat-containing protein KIAA1468 homolog	NA	NA	NA	NA	NA	NA	1.05058237993027	0.00402095333329772	NA	NA
106585995	NA	NA	NA	NA	NA	NA	NA	NA	0.962807229906738	0.00402586342354178	1.4695838221452	1.99765363314433e-08
106603600	LOC106603600	misshapen-like kinase 1	NA	NA	NA	NA	NA	NA	-0.690493949542021	0.00402592888759134	NA	NA
106600349	LOC106600349	uncharacterized LOC106600349	NA	NA	NA	NA	NA	NA	0.89252203661721	0.00411387289746367	NA	NA
106607249	LOC106607249	LIM and SH3 domain protein 1-like	NA	NA	NA	NA	NA	NA	-0.565085707552388	0.00411387289746367	NA	NA
100380861	LOC100380861	ubiquitin thioesterase Zranb1	NA	NA	NA	NA	NA	NA	-0.600220427878369	0.00411387289746367	-0.601087537668014	0.000397889301529455
106590740	LOC106590740	tripartite motif-containing protein 46-like	NA	NA	NA	NA	NA	NA	1.15827513423677	0.00411387289746367	NA	NA
106570276	LOC106570276	serine/threonine-protein kinase pdik1l	NA	NA	NA	NA	NA	NA	-0.596748998371579	0.00411387289746367	NA	NA
106601185	NA	NA	NA	NA	NA	NA	NA	NA	0.741282794751679	0.00416401521111534	0.641175423925471	0.00303234986346414
106584209	ppap2b	phosphatidic acid phosphatase type 2B	NA	NA	NA	NA	NA	NA	-0.980549861907223	0.00421890103466655	NA	NA
106584469	adck2	aarF domain containing kinase 2	NA	NA	NA	NA	NA	NA	0.998413456631502	0.00421890103466655	1.72732035337356	7.59058758689154e-11
106612032	LOC106612032	myotubularin-related protein 7-like	NA	NA	NA	NA	NA	NA	0.518120913653364	0.00431737615622304	NA	NA
100195562	ctso	cathepsin O	NA	NA	NA	NA	NA	NA	0.627441069861969	0.00431737615622304	NA	NA
106582178	LOC106582178	islet cell autoantigen 1-like	NA	NA	NA	NA	NA	NA	0.836751428739421	0.00433057602625643	NA	NA
106581895	LOC106581895	interferon alpha/beta receptor 1a-like	NA	NA	NA	NA	NA	NA	-1.07428850121166	0.00438972324435094	NA	NA
106606308	LOC106606308	brain-specific angiogenesis inhibitor 1-associated protein 2-like	NA	NA	NA	NA	NA	NA	-0.885918145902618	0.00440313054112245	-1.25941726423938	5.30820825116006e-07
106611139	LOC106611139	COMM domain-containing protein 8-like	NA	NA	NA	NA	NA	NA	-0.730364919223024	0.00440313054112245	-0.532053680100133	0.0115416152976736
106582832	LOC106582832	SLIT-ROBO Rho GTPase-activating protein 2-like	NA	NA	NA	NA	NA	NA	0.572800540206479	0.00440313054112245	NA	NA
106596267	LOC106596267	casein kinase I isoform gamma-3-like	NA	NA	NA	NA	NA	NA	-0.871933907883973	0.00440313054112245	NA	NA
106568885	LOC106568885	acyl-coenzyme A thioesterase 11-like	NA	NA	NA	NA	NA	NA	0.665974018925644	0.00441713035458598	0.910032199302986	1.44285889513435e-06
106580176	NA	NA	NA	NA	NA	NA	NA	NA	-1.55855684953346	0.00442503640796645	NA	NA
106568938	LOC106568938	solute carrier family 25 member 36-A	NA	NA	NA	NA	NA	NA	-0.643615672342851	0.00443016947464758	-0.660287022593539	0.000324751374013802
106608306	LOC106608306	G-protein coupled receptor 64-like	NA	NA	NA	NA	NA	NA	0.569212511293372	0.00452156831088698	NA	NA
106574609	LOC106574609	probable phospholipid-transporting ATPase IH	NA	NA	NA	NA	NA	NA	0.977503049935747	0.00452156831088698	NA	NA
106567627	LOC106567627	creatine kinase M-type-like	NA	NA	NA	NA	NA	NA	-2.24250342994004	0.00452156831088698	-1.4870608801188	0.0213782710843906
106590363	LOC106590363	uncharacterized protein C18orf8-like	NA	NA	NA	NA	NA	NA	0.530759364864624	0.00467860499105631	NA	NA
106605975	LOC106605975	phosphatidylinositol 4-kinase beta-like	NA	NA	NA	NA	NA	NA	0.621375855745966	0.00480982992321976	NA	NA
106570575	LOC106570575	ataxin-1-like	NA	NA	NA	NA	NA	NA	-0.639693977676097	0.00481825507807511	-0.526188280830862	0.00482366601145732
106612125	LOC106612125	actin filament-associated protein 1-like 1	NA	NA	NA	NA	NA	NA	1.22221812060321	0.00481825507807511	NA	NA
106579066	LOC106579066	uncharacterized LOC106579066	NA	NA	NA	NA	NA	NA	-0.588478129972378	0.00482144841097523	NA	NA
106571656	LOC106571656	peptidyl-glycine alpha-amidating monooxygenase B-like	NA	NA	NA	NA	NA	NA	-0.61576209192379	0.00484910220131958	NA	NA
106599117	LOC106599117	glycogen debranching enzyme-like	NA	NA	NA	NA	NA	NA	0.626368313888752	0.00485513965139956	0.540141017982706	0.00387764419031193
106590825	msmo1	methylsterol monooxygenase 1	NA	NA	NA	NA	NA	NA	-1.87710258033282	0.00486634383574459	1.67337562677712	0.00175694993013185
106564663	LOC106564663	uncharacterized LOC106564663	NA	NA	NA	NA	NA	NA	0.546935350390169	0.00486634383574459	NA	NA
106602582	LOC106602582	lysine-specific demethylase 2A-like	NA	NA	NA	NA	NA	NA	-0.777609732925941	0.00490590248773227	NA	NA
106564232	LOC106564232	protein NLRC3-like	NA	NA	NA	NA	NA	NA	0.764653277741225	0.00491192000930708	NA	NA
106590387	LOC106590387	histone-lysine N-methyltransferase 2C-like	NA	NA	NA	NA	NA	NA	-0.79245226464758	0.00491192000930708	NA	NA
106596748	LOC106596748	retinoic acid receptor RXR-gamma-A-like	NA	NA	NA	NA	NA	NA	-0.513304435397906	0.00499272537563902	-0.874006917643716	1.88529236734816e-09
100194751	acl6b	Actin-like protein 6B	NA	NA	NA	NA	NA	NA	0.797603238506797	0.00499272537563902	1.14747379085786	3.87746856472669e-07
106592737	LOC106592737	60S ribosomal protein L10-like	NA	NA	NA	NA	NA	NA	-1.01398335542644	0.00499766834265981	NA	NA
106578481	rnpc3	RNA-binding region (RNP1%2C RRM) containing 3	NA	NA	NA	NA	NA	NA	0.674986961542009	0.00511369476908093	0.607076926824953	0.00242356849989978
106601949	LOC106601949	glycogen [starch] synthase%2C muscle-like	NA	NA	NA	NA	NA	NA	1.15614812963218	0.00517243503332471	0.974384011799511	0.00533453765149765
106585840	pggt1b	protein geranylgeranyltransferase type I%2C beta subunit	NA	NA	NA	NA	NA	NA	0.712011138154004	0.00517632691728344	0.781912168954426	0.00015836169547428
106562495	LOC106562495	COP9 signalosome complex subunit 2-like	NA	NA	NA	NA	NA	NA	-0.657105599690539	0.00517632691728344	-0.737257169881245	8.52732430145741e-05
106560289	LOC106560289	discoidin domain-containing receptor 2-like	NA	NA	NA	NA	NA	NA	0.89503835152168	0.00519854456559008	NA	NA
106593268	LOC106593268	protein flightless-1 homolog	NA	NA	NA	NA	NA	NA	0.706799778938273	0.00520055018256596	NA	NA
100195014	tram2	translocation associated membrane protein 2	NA	NA	NA	NA	NA	NA	1.10040602336586	0.00526203286537585	0.804158483732399	0.0189828420586476
100380838	p4ha2	procollagen-proline%2C 2-oxoglutarate 4-dioxygenase (proline 4-hydroxylase)%2C alpha polypeptide 2	NA	NA	NA	NA	NA	NA	0.512775520017172	0.00527979338455402	NA	NA
106575037	mrpl16	mitochondrial ribosomal protein L16	NA	NA	NA	NA	NA	NA	0.561337804446157	0.00528109293345649	0.501501800105061	0.0028302963537687
106606496	LOC106606496	coronin-7-like	NA	NA	NA	NA	NA	NA	0.689317589685136	0.00543380866911608	NA	NA
106590376	xylb	xylulokinase homolog (H. influenzae)	NA	NA	NA	NA	NA	NA	0.520228849592223	0.00543380866911608	NA	NA
106572180	rtel1	regulator of telomere elongation helicase 1	NA	NA	NA	NA	NA	NA	0.546873592351192	0.00543380866911608	0.791569418025207	2.51143435836423e-07
100196766	tmub2	transmembrane and ubiquitin-like domain containing 2	NA	NA	NA	NA	NA	NA	-0.520841599292415	0.00547270005192832	-0.615875266263924	4.19533789222301e-05
106567421	LOC106567421	heterogeneous nuclear ribonucleoprotein H-like	NA	NA	NA	NA	NA	NA	0.833059163823637	0.0055341881766955	1.64132586758045	1.06962020181072e-11
106584875	ppcdc	phosphopantothenoylcysteine decarboxylase	NA	NA	NA	NA	NA	NA	-0.716671383063418	0.00561518360162362	NA	NA
106604355	LOC106604355	vascular endothelial growth factor A-A-like	NA	NA	NA	NA	NA	NA	-1.06269449138915	0.00569698269308943	0.664082553569482	0.0215976130709627
106576620	LOC106576620	palmitoyltransferase ZDHHC17-like	NA	NA	NA	NA	NA	NA	0.722891171108538	0.00570180412362119	NA	NA
106587104	LOC106587104	activating molecule in BECN1-regulated autophagy protein 1-like	NA	NA	NA	NA	NA	NA	-0.511210575694309	0.00577520849997478	NA	NA
106593970	LOC106593970	transmembrane protein 260-like	NA	NA	NA	NA	NA	NA	0.594425071911217	0.00577784641464934	0.531930221720326	0.00292120256275573
106569885	pex11b	peroxisomal biogenesis factor 11 beta	NA	NA	NA	NA	NA	NA	-0.5155606932703	0.00577784641464934	NA	NA
106582367	LOC106582367	dnaJ homolog subfamily B member 11-like	NA	NA	NA	NA	NA	NA	1.25820362903795	0.00578197357957294	2.45796396634298	7.59058758689154e-11
106571208	ezr	ezrin	NA	NA	NA	NA	NA	NA	-0.606681091460377	0.00582190292462874	NA	NA
106583719	LOC106583719	DNA replication licensing factor mcm2	NA	NA	NA	NA	NA	NA	2.11236874533831	0.00582190292462874	3.8450962411814	5.21572407725095e-09
106589047	vars2	valyl-tRNA synthetase 2%2C mitochondrial	NA	NA	NA	NA	NA	NA	0.958873699766752	0.00582190292462874	1.4314754711164	2.39495718592941e-07
106583413	LOC106583413	WD repeat-containing protein 1-like	NA	NA	NA	NA	NA	NA	0.613654977840107	0.00590172757004849	0.775438397132246	1.45233965676416e-05
106610950	LOC106610950	cell division cycle-associated protein 4-like	NA	NA	NA	NA	NA	NA	-0.666424591029383	0.00592125618538398	NA	NA
106568611	LOC106568611	interleukin-11 receptor subunit alpha-like	NA	NA	NA	NA	NA	NA	-0.735276108007579	0.00601994592791804	NA	NA
106588207	cdcp1	CUB domain containing protein 1	NA	NA	NA	NA	NA	NA	0.573048875728214	0.00604620586088109	0.591004579831845	0.000503218935838214
106599428	dhx9	DEAH (Asp-Glu-Ala-His) box helicase 9	NA	NA	NA	NA	NA	NA	0.563765666299895	0.00604620586088109	0.80563812848141	9.16251067042319e-07
106566439	LOC106566439	NSFL1 cofactor p47-like	NA	NA	NA	NA	NA	NA	0.986818348695564	0.00604620586088109	1.54049955718828	8.10152017267552e-08
100196749	if2b	Eukaryotic translation initiation factor 2 subunit 2	NA	NA	NA	NA	NA	NA	0.768357442737876	0.0061540467547818	0.742908680012366	0.00117951928335442
100195000	ilvbl	ilvB (bacterial acetolactate synthase)-like	NA	NA	NA	NA	NA	NA	0.68798744175185	0.00622930034196797	NA	NA
106560968	LOC106560968	A disintegrin and metalloproteinase with thrombospondin motifs 20-like	NA	NA	NA	NA	NA	NA	0.825421227461304	0.00630138274164555	NA	NA
106607257	LOC106607257	116 kDa U5 small nuclear ribonucleoprotein component	NA	NA	NA	NA	NA	NA	0.846020590308417	0.00633626451188782	1.0732103873353	1.72818826183146e-05
106609121	LOC106609121	ATP-dependent DNA helicase Q1-like	NA	NA	NA	NA	NA	NA	0.691466420998267	0.00634567020948846	0.779275790730372	0.000131929040358103
106580657	tsen34	TSEN34 tRNA splicing endonuclease subunit	NA	NA	NA	NA	NA	NA	0.83744416792689	0.00634755555147943	0.624732677100491	0.0173002559580683
106577445	LOC106577445	leucine-rich repeat and calponin homology domain-containing protein 1-like	NA	NA	NA	NA	NA	NA	0.894884817307806	0.00635644441522531	NA	NA
106594161	LOC106594161	cytochrome P450 3A27-like	NA	NA	NA	NA	NA	NA	-0.690999639922971	0.00635644441522531	NA	NA
106572427	LOC106572427	CREB-regulated transcription coactivator 3-like	NA	NA	NA	NA	NA	NA	-0.89009873935515	0.00636681636362682	-0.936145398448508	0.000358848850445201
106578738	LOC106578738	kelch domain-containing protein 3-like	NA	NA	NA	NA	NA	NA	-0.930188359190531	0.0063743752501015	NA	NA
106593433	LOC106593433	protein NLRC3-like	NA	NA	NA	NA	NA	NA	0.574435263774165	0.00646782097477628	NA	NA
106606204	LOC106606204	COP9 signalosome complex subunit 1-like	NA	NA	NA	NA	NA	NA	0.639279253910343	0.00650209264162371	NA	NA
106592187	LOC106592187	glutaredoxin-3-like	NA	NA	NA	NA	NA	NA	0.720226837176785	0.00650209264162371	NA	NA
106580136	LOC106580136	E3 ubiquitin-protein ligase TRIM33-like	NA	NA	NA	NA	NA	NA	0.550977545671437	0.00654049405359454	0.509235566451092	0.00212586116041444
106561449	LOC106561449	transcription factor E2F4-like	NA	NA	NA	NA	NA	NA	0.866595757528611	0.00654049405359454	NA	NA
106569630	LOC106569630	rho GTPase-activating protein 12-like	NA	NA	NA	NA	NA	NA	-1.02829415619003	0.00674354685810955	NA	NA
106566627	LOC106566627	arf-GAP with SH3 domain%2C ANK repeat and PH domain-containing protein 2-like	NA	NA	NA	NA	NA	NA	0.562959569250289	0.00693528731558738	NA	NA
106578846	LOC106578846	canalicular multispecific organic anion transporter 2-like	NA	NA	NA	NA	NA	NA	0.75199926794959	0.00699586505857118	0.578144256969909	0.014598715762437
106595073	LOC106595073	threonine--tRNA ligase%2C cytoplasmic-like	NA	NA	NA	NA	NA	NA	0.818946113139489	0.00699586505857118	1.22454706283301	2.3657883800039e-07
106568394	LOC106568394	chondroitin sulfate proteoglycan 4-like	NA	NA	NA	NA	NA	NA	0.82206246665188	0.00717395987066861	0.759999929862849	0.00272577938592058
106605865	LOC106605865	glycogen synthase kinase-3 alpha-like	NA	NA	NA	NA	NA	NA	-0.808801249804444	0.00717395987066861	NA	NA
106613439	spata1	spermatogenesis associated 1	NA	NA	NA	NA	NA	NA	0.858243935575995	0.00724035082177763	0.642889346051142	0.0183232225221398
106574847	LOC106574847	neurobeachin-like protein 1	NA	NA	NA	NA	NA	NA	-0.57680979261128	0.00724035082177763	NA	NA
106595174	NA	NA	NA	NA	NA	NA	NA	NA	0.979867061788293	0.00725639951423599	NA	NA
106581530	ift20	intraflagellar transport 20	NA	NA	NA	NA	NA	NA	-0.525585880686112	0.00732069557304106	NA	NA
106590659	LOC106590659	uncharacterized LOC106590659	NA	NA	NA	NA	NA	NA	-0.689495981852305	0.00741613900002962	-0.591795552086816	0.0038533947685408
100194506	rps13	ribosomal protein S13	NA	NA	NA	NA	NA	NA	-0.560012369856295	0.00745915811845144	NA	NA
106576153	LOC106576153	sorting and assembly machinery component 50 homolog B	NA	NA	NA	NA	NA	NA	0.517855831858291	0.00756818054688313	0.713401300821526	3.0630761994251e-06
106568975	LOC106568975	protein wntless homolog	NA	NA	NA	NA	NA	NA	0.525378534681925	0.00756818054688313	NA	NA
106595699	LOC106595699	steroid 17-alpha-hydroxylase/17%2C20 lyase-like	NA	NA	NA	NA	NA	NA	1.43918295032155	0.00758026871213616	NA	NA
106591200	LOC106591200	cullin-associated NEDD8-dissociated protein 1	NA	NA	NA	NA	NA	NA	0.658672750503153	0.0076265403818266	0.556159774672461	0.00692700918270982
106566675	LOC106566675	fibulin-2-like	NA	NA	NA	NA	NA	NA	0.588977444554516	0.00766074469968884	NA	NA
106562280	LOC106562280	protein transport protein Sec31A-like	NA	NA	NA	NA	NA	NA	1.19332567970762	0.00771305063218784	2.06616103788921	1.42656307332669e-08
106603098	LOC106603098	proteasome subunit beta type-6-like	NA	NA	NA	NA	NA	NA	0.870242713673067	0.00773124407941582	1.07696648712366	3.76600488715925e-05
100380737	LOC100380737	liprin-beta-2	NA	NA	NA	NA	NA	NA	0.614950018074018	0.00774923880543496	0.606171999675934	0.00139020333108193
106576154	LOC106576154	signal peptide%2C CUB and EGF-like domain-containing protein 1	NA	NA	NA	NA	NA	NA	0.586535773933715	0.007803239229739	0.521255736574922	0.00435763566365253
106593391	LOC106593391	dysferlin-like	NA	NA	NA	NA	NA	NA	0.754029165549917	0.00784537294533694	NA	NA
106588819	LOC106588819	stathmin-2-like	NA	NA	NA	NA	NA	NA	1.3828297403621	0.00784537294533694	NA	NA
106575212	LOC106575212	cell differentiation protein RCD1 homolog	NA	NA	NA	NA	NA	NA	0.92833374734297	0.0079346935588572	0.700974014592209	0.0189013353979783
106598969	LOC106598969	actin-1	NA	NA	NA	NA	NA	NA	-1.36456730239855	0.00802082923927789	NA	NA
100196623	kctd9	potassium channel tetramerisation domain containing 9	NA	NA	NA	NA	NA	NA	0.604061834186265	0.00802082923927789	NA	NA
106602146	mipol1	mirror-image polydactyly 1	NA	NA	NA	NA	NA	NA	0.593128827067164	0.00812475821885526	0.610054012077848	0.000792728060372156
106564323	LOC106564323	unconventional myosin-Ih-like	NA	NA	NA	NA	NA	NA	0.507630127190029	0.00819993356813619	NA	NA
106563866	NA	NA	NA	NA	NA	NA	NA	NA	0.973812411760259	0.00821792621399861	NA	NA
106566283	LOC106566283	cellular nucleic acid-binding protein-like	NA	NA	NA	NA	NA	NA	-0.685153652074369	0.00821792621399861	NA	NA
106592552	NA	NA	NA	NA	NA	NA	NA	NA	-0.634090444676335	0.00828378318232129	-0.742491743375577	9.99966672557804e-05
106613121	LOC106613121	long-chain-fatty-acid--CoA ligase 3-like	NA	NA	NA	NA	NA	NA	-1.88047519914566	0.00828378318232129	1.49843427564871	0.0063665121545093
106591284	LOC106591284	coiled-coil and C2 domain-containing protein 1B-like	NA	NA	NA	NA	NA	NA	0.563814403741814	0.00837529471228306	NA	NA
100380537	hps4	Hermansky-Pudlak syndrome 4	NA	NA	NA	NA	NA	NA	0.527674585631342	0.00837529471228306	NA	NA
106607553	LOC106607553	XK-related protein 5-like	NA	NA	NA	NA	NA	NA	-0.956965770193614	0.00838163650860779	NA	NA
106562762	LOC106562762	GTPase-activating Rap/Ran-GAP domain-like protein 3	NA	NA	NA	NA	NA	NA	1.0036116834069	0.00846732601026833	0.834622149023171	0.00925845072076101
100195580	ca108	CA108 protein	NA	NA	NA	NA	NA	NA	-0.584371761842183	0.00852346886947068	NA	NA
106580160	mblac2	metallo-beta-lactamase domain containing 2	NA	NA	NA	NA	NA	NA	1.06122106958125	0.00852346886947068	1.54060174009398	1.34030177918166e-06
106576112	cog5	component of oligomeric golgi complex 5	NA	NA	NA	NA	NA	NA	0.796786861573171	0.00852832067636252	NA	NA
100195612	swi5	SWI5 homologous recombination repair protein	NA	NA	NA	NA	NA	NA	1.52162356848907	0.00855567798688978	2.34095593383329	1.84146489616947e-07
106583560	LOC106583560	peptidyl-prolyl cis-trans isomerase-like 1	NA	NA	NA	NA	NA	NA	0.908359092788584	0.00865694669282807	1.57848540063936	1.82259745560727e-09
106590201	LOC106590201	F-box/LRR-repeat protein 7-like	NA	NA	NA	NA	NA	NA	-0.783523974827168	0.00872172875631914	NA	NA
106604981	LOC106604981	uncharacterized LOC106604981	NA	NA	NA	NA	NA	NA	-1.80106418166023	0.00872612388939677	NA	NA
106607100	LOC106607100	RNA binding protein fox-1 homolog 2-like	NA	NA	NA	NA	NA	NA	0.538623079822703	0.00872612388939677	NA	NA
106610366	LOC106610366	S-methyl-5'-thioadenosine phosphorylase-like	NA	NA	NA	NA	NA	NA	-1.01810537805553	0.00872612388939677	0.72233334824565	0.0126922331747127
106568168	LOC106568168	rapamycin-insensitive companion of mTOR-like	NA	NA	NA	NA	NA	NA	0.633210733402291	0.00880209498588893	0.633521084568301	0.00126646521348329
106570527	LOC106570527	TLR4 interactor with leucine rich repeats-like	NA	NA	NA	NA	NA	NA	-0.672993603383482	0.00894387642195166	NA	NA
106590227	LOC106590227	annexin A13-like	NA	NA	NA	NA	NA	NA	0.90461921549203	0.00921120997709235	0.663744622044299	0.0251730510345164
106586949	LOC106586949	protein FAM126B-like	NA	NA	NA	NA	NA	NA	-0.873983586225806	0.00925396504241947	NA	NA
106606168	LOC106606168	double-strand-break repair protein rad21 homolog	NA	NA	NA	NA	NA	NA	0.69311924297667	0.00925396504241947	NA	NA
106563576	spag16	sperm associated antigen 16	NA	NA	NA	NA	NA	NA	1.30469404108232	0.00925396504241947	1.49518518441389	0.000159072453663683
106591729	LOC106591729	phosphatidylinositol 4-kinase type 2-alpha-like	NA	NA	NA	NA	NA	NA	-0.529088102960078	0.00930630688366736	-0.858849180003505	7.98282180421711e-08
106576468	LOC106576468	adiponectin receptor protein 2-like	NA	NA	NA	NA	NA	NA	-0.662312255212241	0.0093096084356821	NA	NA
106594352	LOC106594352	uncharacterized LOC106594352	NA	NA	NA	NA	NA	NA	1.09666525822204	0.00933455741014508	NA	NA
106576262	LOC106576262	G1/S-specific cyclin-D2-like	NA	NA	NA	NA	NA	NA	0.764380547273769	0.00933455741014508	0.582513852006633	0.0197026526671493
106612997	LOC106612997	vacuole membrane protein 1-like	NA	NA	NA	NA	NA	NA	0.795253564896687	0.00937845484852472	1.20985300934081	5.88135943268593e-07
106563057	LOC106563057	cytochrome c oxidase subunit 5B%2C mitochondrial-like	NA	NA	NA	NA	NA	NA	-0.592213087704465	0.00951277284615367	NA	NA
106568985	LOC106568985	probable ATP-dependent DNA helicase HFM1	NA	NA	NA	NA	NA	NA	0.632177049493553	0.00971671341206459	NA	NA
106563465	ganab	glucosidase%2C alpha%3B neutral AB	NA	NA	NA	NA	NA	NA	0.703364949183858	0.00973091169525457	1.05887680731142	9.71647047559862e-07
106590780	LOC106590780	TGF-beta-activated kinase 1 and MAP3K7-binding protein 1-like	NA	NA	NA	NA	NA	NA	-0.565770634266477	0.0098442255832221	NA	NA
106603491	LOC106603491	protein FAM114A2-like	NA	NA	NA	NA	NA	NA	0.566445477265378	0.00986630934206779	0.924497728089451	6.69327680900264e-08
106576640	LOC106576640	ras-related protein Rap-1b	NA	NA	NA	NA	NA	NA	0.757248711522814	0.00988401035539756	NA	NA
106584054	LOC106584054	nuclear autoantigenic sperm protein-like	NA	NA	NA	NA	NA	NA	0.681107391516388	0.00993119175557413	NA	NA
106608881	LOC106608881	microfibrillar-associated protein 3-like	NA	NA	NA	NA	NA	NA	-0.511946346492106	0.00996700643810566	-0.878605270818975	1.50672104012915e-08
106603146	LOC106603146	U4/U6.U5 tri-snRNP-associated protein 1-like	NA	NA	NA	NA	NA	NA	0.721143625694226	0.00996700643810566	1.33909187004169	4.23883787664218e-10
100194741	stx5	Syntaxin-5	NA	NA	NA	NA	NA	NA	0.511506771919307	0.0100848504211772	0.964176213507204	4.17579860772342e-10
106606888	LOC106606888	serine/threonine-protein phosphatase alpha-2 isoform-like	NA	NA	NA	NA	NA	NA	-0.527079973187071	0.0100848504211772	-0.615686308073739	0.000159460710112442
106569592	NA	NA	NA	NA	NA	NA	NA	NA	-0.704623539970693	0.0101047913070581	NA	NA
106580397	NA	NA	NA	NA	NA	NA	NA	NA	1.22042216706279	0.010110494432671	0.991930122162794	0.0133166270305589
106563925	thsd1	thrombospondin%2C type I%2C domain containing 1	NA	NA	NA	NA	NA	NA	-1.05417010199507	0.0104082858328909	NA	NA
106571922	LOC106571922	proteasome subunit alpha type-7-like	NA	NA	NA	NA	NA	NA	0.935219832210205	0.0104400691629406	1.61704158978325	1.68233744442723e-08
106606951	LOC106606951	forkhead box protein K2-like	NA	NA	NA	NA	NA	NA	-0.769815215991716	0.0104430833412433	-0.821479718497325	0.000558618581202211
106592887	LOC106592887	complement C3-like	NA	NA	NA	NA	NA	NA	0.589851600121745	0.0104430833412433	NA	NA
106605360	LOC106605360	U11/U12 small nuclear ribonucleoprotein 48 kDa protein-like	NA	NA	NA	NA	NA	NA	0.785935220799999	0.0105478477729762	NA	NA
106583937	LOC106583937	protein spinster homolog 1-like	NA	NA	NA	NA	NA	NA	0.881249241567416	0.0105666502850802	1.19215645235475	1.54538945390988e-05
106579987	NA	NA	NA	NA	NA	NA	NA	NA	-0.728030713358562	0.010660124744461	NA	NA
106578860	LOC106578860	protein shisa-6 homolog	NA	NA	NA	NA	NA	NA	0.830602605738523	0.0107314641983991	-0.791774396999371	0.00588677332059474
106575693	NA	NA	NA	NA	NA	NA	NA	NA	1.10610522825138	0.0107614146296569	1.04660747277922	0.00327568008760068
106585100	LOC106585100	histone acetyltransferase KAT6A-like	NA	NA	NA	NA	NA	NA	-0.534248854221236	0.0108067131036213	NA	NA
106600823	LOC106600823	protein CASC3-like	NA	NA	NA	NA	NA	NA	-0.594309983635956	0.0108638011164422	NA	NA
106566638	qars	glutaminyl-tRNA synthetase	NA	NA	NA	NA	NA	NA	0.565844509651672	0.0109031468924049	1.05209870721814	1.64989641511937e-09
106584727	tjp1	tight junction protein 1	NA	NA	NA	NA	NA	NA	-1.20075852926509	0.0109076111890289	-1.39794334961754	0.000173501727409008
106589547	gspt1	G1 to S phase transition 1	NA	NA	NA	NA	NA	NA	-0.501300466565729	0.0109076111890289	-0.840903494207405	4.43659573753084e-08
106594287	LOC106594287	serine/threonine-protein kinase SMG1-like	NA	NA	NA	NA	NA	NA	-1.42567878906857	0.0109082060872987	NA	NA
106603725	LOC106603725	protein FAM57B-like	NA	NA	NA	NA	NA	NA	-1.16906300617033	0.0109277818878441	NA	NA
106577842	LOC106577842	collagen alpha-2(I) chain-like	NA	NA	NA	NA	NA	NA	0.905414393955104	0.0109277818878441	NA	NA
106587721	LOC106587721	aryl hydrocarbon receptor nuclear translocator 2-like	NA	NA	NA	NA	NA	NA	0.603900591878014	0.0109816617759946	NA	NA
106562217	srek1ip1	SREK1-interacting protein 1	NA	NA	NA	NA	NA	NA	-0.547841376706655	0.0113228173463649	-0.588463790063455	0.000558185511354668
106577522	LOC106577522	echinoderm microtubule-associated protein-like 4	NA	NA	NA	NA	NA	NA	0.6098890598614	0.0113957840694067	0.687069597988964	0.00035935159146418
106560445	LOC106560445	breast cancer metastasis-suppressor 1 homolog	NA	NA	NA	NA	NA	NA	-0.723834207468952	0.0113957840694067	NA	NA
106581547	LOC106581547	forkhead box protein O1-A-like	NA	NA	NA	NA	NA	NA	-1.06495052673275	0.0114066873823615	-0.825441121457798	0.0142715005112527
106581675	LOC106581675	collagen alpha-1(XVIII) chain-like	NA	NA	NA	NA	NA	NA	0.603175542397036	0.0115419626994467	0.562158142359646	0.00418781782764839
106607233	LOC106607233	MICAL-like protein 2	NA	NA	NA	NA	NA	NA	0.85693922358451	0.0115419626994467	NA	NA
106566328	LOC106566328	RNA-binding protein 10-like	NA	NA	NA	NA	NA	NA	0.509152688360114	0.0115491944220126	NA	NA
106612119	pura	purine-rich element binding protein A	NA	NA	NA	NA	NA	NA	-0.711376626980783	0.0115491944220126	NA	NA
106609135	LOC106609135	ER lumen protein-retaining receptor 2	NA	NA	NA	NA	NA	NA	0.855634700116182	0.0115506925753379	1.48752104057139	2.58129165533202e-08
106594225	LOC106594225	RNA polymerase-associated protein LEO1	NA	NA	NA	NA	NA	NA	0.808485414435066	0.0115799169555168	0.67701911885088	0.0110546302573031
106588180	LOC106588180	SEC14-like protein 1	NA	NA	NA	NA	NA	NA	0.586844786647228	0.0116015144532938	0.567220398208335	0.00260971084193681
106589958	LOC106589958	calpain-1 catalytic subunit-like	NA	NA	NA	NA	NA	NA	0.598722652088508	0.0116355346480287	1.09901489008673	1.28173872130546e-09
106604035	LOC106604035	regulatory factor X-associated protein-like	NA	NA	NA	NA	NA	NA	-0.593814493171393	0.0116355346480287	-0.900925675158486	1.01349740052063e-06
100194611	rpl38	ribosomal protein L38	NA	NA	NA	NA	NA	NA	-0.611915996968649	0.0117854536032024	NA	NA
100286703	LOC100286703	dnaJ homolog subfamily A member 2	NA	NA	NA	NA	NA	NA	-0.685005606462202	0.0118345437397134	NA	NA
106562426	LOC106562426	hyaluronan and proteoglycan link protein 3-like	NA	NA	NA	NA	NA	NA	-1.19377805434998	0.0118741721007517	-1.57574359173168	2.64381710344404e-05
106571851	LOC106571851	uncharacterized protein C7orf26-like	NA	NA	NA	NA	NA	NA	0.735496797180624	0.0120102130589105	NA	NA
106570872	slc39a14	solute carrier family 39 (zinc transporter)%2C member 14	NA	NA	NA	NA	NA	NA	0.738612907437966	0.0121653617543115	0.950277774648655	4.46276686859298e-05
106594996	LOC106594996	glucagon receptor-like	NA	NA	NA	NA	NA	NA	0.617445421093901	0.0121908556247762	NA	NA
106570202	mtx1	metaxin 1	NA	NA	NA	NA	NA	NA	0.839331766841276	0.0121908556247762	1.18433185508766	5.55331270488621e-06
106594668	LOC106594668	fibrillin-1-like	NA	NA	NA	NA	NA	NA	0.676312873741189	0.0122546487576173	NA	NA
106610842	LOC106610842	eukaryotic translation initiation factor 2-alpha kinase 4-like	NA	NA	NA	NA	NA	NA	0.850669955572376	0.0122736630182435	0.578938427021042	0.0469389840946184
106573949	LOC106573949	sphingosine 1-phosphate receptor 1-like	NA	NA	NA	NA	NA	NA	-0.859747910707512	0.0124454733728573	-0.699410325395263	0.0105173292073195
106571250	LOC106571250	probable palmitoyltransferase ZDHHC14	NA	NA	NA	NA	NA	NA	0.774553948672187	0.0124782867423541	NA	NA
106584347	LOC106584347	leucine-rich repeat-containing protein 24-like	NA	NA	NA	NA	NA	NA	1.15505824551732	0.0125424030122144	NA	NA
106570963	LOC106570963	E3 SUMO-protein ligase PIAS2-like	NA	NA	NA	NA	NA	NA	1.98796676064685	0.0125642489655996	NA	NA
100306734	pomk	protein-O-mannose kinase	NA	NA	NA	NA	NA	NA	-0.532342835643419	0.012591074065281	NA	NA
106610611	gch1	GTP cyclohydrolase 1	NA	NA	NA	NA	NA	NA	-1.04775536504086	0.0126511058824806	-0.779425729665932	0.0240421532939928
106560654	LOC106560654	14 kDa phosphohistidine phosphatase-like	NA	NA	NA	NA	NA	NA	-0.812832433203829	0.0126571266198838	NA	NA
106590753	LOC106590753	patatin-like phospholipase domain-containing protein 2	NA	NA	NA	NA	NA	NA	-0.528974482059791	0.0127482232755963	-0.813359586095489	8.81091634537289e-07
106564302	LOC106564302	transportin-2-like	NA	NA	NA	NA	NA	NA	0.791476337443733	0.0127482232755963	NA	NA
106581310	sgpp2	sphingosine-1-phosphate phosphatase 2	NA	NA	NA	NA	NA	NA	0.855532270186909	0.0128040463792972	NA	NA
106591656	LOC106591656	paralemmin-1-like	NA	NA	NA	NA	NA	NA	-1.36267088880318	0.0128040463792972	NA	NA
106589909	LOC106589909	ribosome-binding protein 1-like	NA	NA	NA	NA	NA	NA	0.910389286640656	0.0128040463792972	1.44312904653287	6.39651839318058e-07
106601851	LOC106601851	cytochrome P450 2K1-like	NA	NA	NA	NA	NA	NA	-1.17573871184569	0.0128099790194734	-0.876262980188057	0.0219940921366679
106590381	LOC106590381	receptor-type tyrosine-protein phosphatase mu-like	NA	NA	NA	NA	NA	NA	0.60213843614138	0.0128111130364601	NA	NA
106588480	LOC106588480	UPF0500 protein C1orf216 homolog	NA	NA	NA	NA	NA	NA	-0.873905774941375	0.0128421876240084	NA	NA
100196613	grp78	78 kDa glucose-regulated protein	NA	NA	NA	NA	NA	NA	1.3513983492859	0.0128421876240084	2.53628694096671	1.06572621778947e-08
106584232	NA	NA	NA	NA	NA	NA	NA	NA	0.514889783433957	0.0128883661696563	NA	NA
106577306	LOC106577306	60S ribosomal protein L18-like	NA	NA	NA	NA	NA	NA	-0.530555920794674	0.0128995665053005	NA	NA
106587532	LOC106587532	proteasome subunit alpha type-1-like	NA	NA	NA	NA	NA	NA	0.711419979775663	0.0129551458313487	0.614791406120636	0.00892897147913516
106584824	aagab	alpha- and gamma-adaptin binding protein	NA	NA	NA	NA	NA	NA	-0.61089411570412	0.0132772256341915	NA	NA
106587003	LOC106587003	surfeit locus protein 4-like	NA	NA	NA	NA	NA	NA	0.717142200012729	0.0133645572911892	1.30227442805278	6.76529897997392e-09
106584433	LOC106584433	zinc finger and BTB domain-containing protein 7A-like	NA	NA	NA	NA	NA	NA	-0.666893509189409	0.0135070968231797	NA	NA
106573661	NA	NA	NA	NA	NA	NA	NA	NA	0.820626421334499	0.0136221538474703	NA	NA
100195151	mcm3	minichromosome maintenance complex component 3	NA	NA	NA	NA	NA	NA	1.52789245832209	0.0139515771810183	3.05102609066316	2.30533459539118e-09
106572231	fech	ferrochelatase	NA	NA	NA	NA	NA	NA	-0.642717157751984	0.0141087077879589	NA	NA
106604575	guf1	GUF1 homolog%2C GTPase	NA	NA	NA	NA	NA	NA	0.570645901772765	0.0141452261860504	NA	NA
100195090	ndor1	NADPH dependent diflavin oxidoreductase 1	NA	NA	NA	NA	NA	NA	0.604327782317988	0.0142027279006461	0.541765336063063	0.00684482570381302
106606909	LOC106606909	serine/threonine-protein kinase SBK1-like	NA	NA	NA	NA	NA	NA	-1.05363815678133	0.0142983948759269	NA	NA
106592438	LOC106592438	tyrosine-protein kinase Tec-like	NA	NA	NA	NA	NA	NA	-1.44207315492272	0.0144950292212224	NA	NA
106603130	tdp1	tyrosyl-DNA phosphodiesterase 1	NA	NA	NA	NA	NA	NA	1.09608495307816	0.0147339210295541	1.36463309227868	9.04219670015933e-05
106602769	LOC106602769	programmed cell death protein 4-like	NA	NA	NA	NA	NA	NA	-0.531108943132304	0.0147895775117595	NA	NA
106584323	LOC106584323	calreticulin-like	NA	NA	NA	NA	NA	NA	1.18935708532295	0.0148069761407909	2.60015463686051	6.13302447754993e-11
106602826	LOC106602826	stromal interaction molecule 1-like	NA	NA	NA	NA	NA	NA	-0.539167664902292	0.0148069761407909	NA	NA
106586219	LOC106586219	Golgi reassembly-stacking protein 2-like	NA	NA	NA	NA	NA	NA	0.761563607845959	0.0148817963915872	NA	NA
106608529	LOC106608529	bolA-like protein 2	NA	NA	NA	NA	NA	NA	0.749455066714995	0.0149517353754873	1.14062900394128	1.08635701727909e-06
106605513	NA	NA	NA	NA	NA	NA	NA	NA	0.699518198742281	0.0151359267312738	NA	NA
106568567	LOC106568567	UDP-glucuronosyltransferase 2A1-like	NA	NA	NA	NA	NA	NA	-3.21069414231688	0.0151582891164733	NA	NA
106562751	LOC106562751	golgin subfamily B member 1-like	NA	NA	NA	NA	NA	NA	-0.551845393786694	0.0154775436037048	NA	NA
106608361	LOC106608361	ATP-dependent RNA helicase DDX1-like	NA	NA	NA	NA	NA	NA	0.566305041895151	0.0154974499510854	NA	NA
106593967	LOC106593967	vascular endothelial growth factor receptor 1-like	NA	NA	NA	NA	NA	NA	0.792913286716455	0.0155685685122245	NA	NA
106590356	LOC106590356	uncharacterized LOC106590356	NA	NA	NA	NA	NA	NA	0.844318543025582	0.0159583734898359	0.995793156906461	0.000305151625825078
106584280	LOC106584280	transcription factor AP-1-like	NA	NA	NA	NA	NA	NA	0.741526117494502	0.0159812287855502	NA	NA
100286529	rragc	Ras-related GTP binding C	NA	NA	NA	NA	NA	NA	-0.753391007203222	0.0160118903860167	NA	NA
106592741	LOC106592741	transmembrane 9 superfamily member 2-like	NA	NA	NA	NA	NA	NA	-0.625820319586686	0.0161436330129876	NA	NA
100195452	lass2	LAG1 homolog%2C ceramide synthase 2 (S. cerevisiae)	NA	NA	NA	NA	NA	NA	-0.621789472517318	0.0162369499577106	NA	NA
106591933	LOC106591933	oxysterol-binding protein-related protein 3-like	NA	NA	NA	NA	NA	NA	0.764645027905277	0.016249027451767	NA	NA
106571751	NA	NA	NA	NA	NA	NA	NA	NA	0.603134889615455	0.016249027451767	NA	NA
106582605	LOC106582605	voltage-dependent calcium channel subunit alpha-2/delta-2-like	NA	NA	NA	NA	NA	NA	0.519109076987936	0.016249027451767	NA	NA
106561993	phkb	phosphorylase kinase%2C beta	NA	NA	NA	NA	NA	NA	0.607176651895369	0.0163203793785424	NA	NA
106580470	LOC106580470	transport and Golgi organization protein 2 homolog	NA	NA	NA	NA	NA	NA	0.601125610243096	0.0164366218099978	0.847109099990856	7.58816444983675e-06
106601071	LOC106601071	hemoglobin subunit alpha-4	NA	NA	NA	NA	NA	NA	-1.50344771138802	0.0164927806630959	NA	NA
106602419	LOC106602419	zinc finger protein with KRAB and SCAN domains 3-like	NA	NA	NA	NA	NA	NA	0.629163160934255	0.0165629593525483	NA	NA
106564930	LOC106564930	THO complex subunit 4-A-like	NA	NA	NA	NA	NA	NA	-0.527217066260105	0.0165629593525483	NA	NA
106585012	LOC106585012	transitional endoplasmic reticulum ATPase	NA	NA	NA	NA	NA	NA	0.690412065174209	0.0165629593525483	1.13896300692396	4.15200269438624e-07
100195295	mettl8	methyltransferase like 8	NA	NA	NA	NA	NA	NA	-0.752792758033935	0.0167741213950013	NA	NA
106576115	LOC106576115	hepatocyte nuclear factor 3-beta-like	NA	NA	NA	NA	NA	NA	-0.968273368044095	0.0167941907631297	-0.830233964491772	0.0100707593645914
106580924	sorl1	sortilin-related receptor%2C L(DLR class) A repeats containing	NA	NA	NA	NA	NA	NA	0.642366517240602	0.0169374452823644	NA	NA
106566469	LOC106566469	minor histocompatibility antigen H13-like	NA	NA	NA	NA	NA	NA	0.68129399033254	0.0169719673113363	1.52736979817997	7.04776388008816e-12
106607446	LOC106607446	cyclic AMP-dependent transcription factor ATF-4-like	NA	NA	NA	NA	NA	NA	0.692872902177842	0.0170469225737029	0.725055143720586	0.00177348058736748
106572398	LOC106572398	F-box only protein 44-like	NA	NA	NA	NA	NA	NA	-0.676219658687992	0.0171038951781007	NA	NA
100306736	rd23b	UV excision repair protein RAD23 homolog B	NA	NA	NA	NA	NA	NA	-0.629624857869937	0.0171152392164152	NA	NA
106591278	LOC106591278	sialoadhesin-like	NA	NA	NA	NA	NA	NA	1.08731763230231	0.0171152392164152	NA	NA
106590289	LOC106590289	adenylate cyclase type 9-like	NA	NA	NA	NA	NA	NA	-0.729232063021293	0.0171555407484912	-0.52101700705022	0.0342519537715895
106592358	LOC106592358	uncharacterized protein C18orf19 homolog B-like	NA	NA	NA	NA	NA	NA	0.674615882223987	0.0171892404887296	NA	NA
106597278	LOC106597278	FYVE and coiled-coil domain-containing protein 1-like	NA	NA	NA	NA	NA	NA	-0.639538408138067	0.0173535814293089	NA	NA
106587700	LOC106587700	uncharacterized LOC106587700	NA	NA	NA	NA	NA	NA	-0.977247038959682	0.0173642982751359	NA	NA
106581504	mthfd1	methylenetetrahydrofolate dehydrogenase (NADP+ dependent) 1%2C methenyltetrahydrofolate cyclohydrolase%2C formyltetrahydrofolate synthetase	NA	NA	NA	NA	NA	NA	1.03871110593238	0.0174320208005726	1.31543282909227	0.000163176007025097
106602021	LOC106602021	acyl-CoA synthetase family member 2%2C mitochondrial-like	NA	NA	NA	NA	NA	NA	1.09604336810911	0.0175005799863463	NA	NA
100380636	LOC100380636	5'-3' exoribonuclease 2	NA	NA	NA	NA	NA	NA	0.510205089124753	0.0175005799863463	0.816497581306924	8.2431460818648e-07
106588511	LOC106588511	E3 ubiquitin-protein ligase RNF5-like	NA	NA	NA	NA	NA	NA	-0.530237728067549	0.0177338459693778	NA	NA
106610278	LOC106610278	coronin-2B-like	NA	NA	NA	NA	NA	NA	0.643454431764413	0.0178075056233263	0.844057481960535	6.81325796610258e-05
106570267	NA	NA	NA	NA	NA	NA	NA	NA	-0.769772220941468	0.0178193137978743	-0.66520734973078	0.0108361142578067
106569876	LOC106569876	transcription intermediary factor 1-beta-like	NA	NA	NA	NA	NA	NA	0.545305684756173	0.0178193137978743	NA	NA
[truncated: 3,763 more rows]
