# Supplementary material for: Targeted mutagenesis of ∆5 and ∆6 fatty acyl desaturases induce dysregulation of lipid metabolism in Atlantic salmon (Salmo salar)
Source: BMC Genomics. 2020 Nov 19;21:805. doi: 10.1186/s12864-020-07218-1 (PMC7678299; doi:10.1186/s12864-020-07218-1)
Supplement: Supplementary file 3 — (CSV 3 kb) [file 12864_2020_7218_MOESM3_ESM.csv]

Top 10 genes drives variation among each PC
PC	Gene ID	Gene Name
PC1	gene10506:106603953	carbonic?anhydrase?4-like
PC1	gene1198:106606339	lymphocyte-specific?helicase-like
PC1	gene12202:106605546	squalene?monooxygenase-like
PC1	gene1567:106610271	fatty?acid?synthase-like
PC1	gene18572:106611586	ELOVL?fatty?acid?elongase?6
PC1	gene22074:106561238	carnitine?palmitoyltransferase?1B?(muscle)
PC1	gene31970:106570829	3-hydroxy-3-methylglutaryl-CoA?reductase
PC1	gene32199:100195151	minichromosome?maintenance?complex?component?3
PC1	gene3289:106573619	tripartite?motif-containing?protein?16-like
PC1	gene34476:106573341	uncharacterized?protein?KIAA1644?homolog
PC1	gene3869:106579093	squalene?monooxygenase-like
PC1	gene42887:106581851	lanosterol?synthase?(2%2C3-oxidosqualene-lanosterol?cyclase)
PC1	gene43004:106581758	cell?division?cycle-associated?protein?7-like
PC1	gene44922:106583719	DNA?replication?licensing?factor?mcm2
PC1	gene46411:106585061	solute?carrier?family?25?(mitochondrial?carrier%3B?citrate?transporter)%2C?member?1
PC1	gene47168:106585920	acetoacetyl-CoA?synthetase
PC1	gene48659:100195467	Diphosphomevalonate?decarboxylase
PC1	gene51165:106589612	fatty?acid?synthase-like
PC1	gene64474:106599970	ferritin%2C?middle?subunit-like
PC1	gene7672:100194792	MCM5?minichromosome?maintenance?deficient?5?(S.?cerevisiae)
PC2	gene12202:106605546	squalene?monooxygenase-like
PC2	gene19505:106612509	transcobalamin-1-like
PC2	gene26167:106565093	acidic?mammalian?chitinase-like
PC2	gene28131:106567028	neural?cell?adhesion?molecule?L1-like
PC2	gene28957:106568062	arsenite?methyltransferase-like
PC2	gene31970:106570829	3-hydroxy-3-methylglutaryl-CoA?reductase
PC2	gene35342:106574392	ladderlectin-like
PC2	gene37560:106576467	transmembrane?protein?53-like
PC2	gene3869:106579093	squalene?monooxygenase-like
PC2	gene41665:106580550	testosterone?17-beta-dehydrogenase?3-like
PC2	gene42887:106581851	lanosterol?synthase?(2%2C3-oxidosqualene-lanosterol?cyclase)
PC2	gene45191:100136426	vitellogenin
PC2	gene46305:106585149	hydroxysteroid?(17-beta)?dehydrogenase?3
PC2	gene48659:100195467	Diphosphomevalonate?decarboxylase
PC2	gene49828:100136435	serum?lectin?isoform?1?precursor
PC2	gene51444:106589887	fatty?acid?desaturase?6-like
PC2	gene73512:106597572	C-type?lectin?lectoxin-Thr1-like
PC2	gene73778:106591709	ladderlectin-like
PC2	gene79135:106593002	monocarboxylate?transporter?7-like
PC3	gene12093:106605425	metalloreductase?STEAP4-like
PC3	gene15495:106608688	neurexin-2-like
PC3	gene18036:106610933	uncharacterized?LOC106610933
PC3	gene1986:106560722	kelch-like?protein?8
PC3	gene21210:101448057	insulin-like?growth?factor?binding?protein?1?paralog?A1
PC3	gene28131:106567028	neural?cell?adhesion?molecule?L1-like
PC3	gene34865:106573610	potassium/sodium?hyperpolarization-activated?cyclic?nucleotide-gated?channel?2-like
PC3	gene36040:106574970	mitochondrial?pyruvate?carrier?2-like
PC3	gene37178:100196284	troponin?I%2C?slow?skeletal?muscle
PC3	gene38983:106577870	basement?membrane-specific?heparan?sulfate?proteoglycan?core?protein-like
PC3	gene49744:106588498	protein?NLRC3-like
PC3	gene52583:106593439	deoxynucleoside?triphosphate?triphosphohydrolase?SAMHD1-like
PC3	gene63369:106593275	60S?ribosomal?protein?L18a-like
PC3	gene64474:106599970	ferritin%2C?middle?subunit-like
PC3	gene7167:106600921	epoxide?hydrolase?4-like
PC3	gene71753:106597273	tetraspanin-8-like
PC3	gene76873:106591291	deoxynucleoside?triphosphate?triphosphohydrolase?SAMHD1-like
PC3	gene9402:106602853	F-box?only?protein?40-like
PC3	gene9404:106602855	fission%2C?mitochondrial?1
